# Supplementary material for: Comprehensive Insights into Obesity and Type 2 Diabetes from Protein Network, Canonical Pathway, Phosphorylation and Antimicrobial Peptide Signatures of Human Serum
Source: Proteomes. 2025 Dec 17;13(4):67. doi: 10.3390/proteomes13040067 (PMC12736859; doi:10.3390/proteomes13040067)
Supplement: Supplementary file 1 [file proteomes-13-00067-s001.zip]

Archive with 9 entries (9 files):
- Supplementary_Figure_S1.pdf
- Supplementary_Figure_S2.pdf
- Supplementary_Figure_S3.pdf
- Supplementary_Table_S1.xlsx
- Supplementary_Table_S2.xlsx
- Supplementary_Table_S3.xlsx
- Supplementary_Table_S4.xlsx
- Supplementary_Table_S5.xlsx
- Supplementary_Table_S6.xlsx
