# Supplementary material for: Comprehensive Insights into Obesity and Type 2 Diabetes from Protein Network, Canonical Pathway, Phosphorylation and Antimicrobial Peptide Signatures of Human Serum
Source: Proteomes. 2025 Dec 17;13(4):67. doi: 10.3390/proteomes13040067 (PMC12736859; doi:10.3390/proteomes13040067)
Supplement: Supplementary file 1 [file proteomes-13-00067-s001.zip › Supplementary_Table_S1.xlsx]

## Sheet: Munka4
Sample ID	Group	Age	Sex	Diabetes length	BMI	DDA (yes/no)	DIA (yes/no)
242	Control	38	Male	0	NA	no	yes
312	Control	49	Male	0	NA	no	yes
354	Control	53	Male	0	24.33	no	yes
359	Control	33	Male	0	22.55	no	yes
380	Control	56	Female	0	21.56	yes	yes
435	Control	63	Male	0	25.51	no	yes
451	Control	48	Male	0	NA	yes	yes
299	Control	41	Female	0	26.03	yes	yes
324	Control	48	Female	0	27.43	yes	yes
326	Control	45	Female	0	23.44	yes	yes
333	Control	33	Female	0	NA	yes	yes
363	Control	61	Female	0	21.67	yes	yes
396	Control	47	Female	0	20.66	yes	yes
398	Control	56	Female	0	20.70	no	yes
430	Control	45	Male	0	24.76	yes	yes
431	Control	41	Male	0	22.99	yes	yes
438	Control	56	Male	0	27.17	yes	yes
449	Control	46	Female	0	19.17	yes	yes
472	Control	38	Male	0	NA	yes	yes
473	Control	68	Female	0	NA	yes	yes
474	Control	60	Female	0	23.42	yes	yes
444	Control	61	Female	0	22.8928	yes	yes
415	Control	49	Female	0	24.4352	no	yes
485	Control	36	Male	0	NA	no	yes
355	Control	31	Male	0	20.9961	no	yes
344	Control	53	Female	0	23.7118	no	yes
471	Control	55	Male	0	NA	yes	yes
392	Control	58	Male	0	27.7743	no	yes
418	Control	54	Male	0	26.8633	yes	yes
406	Control	36	Female	0	NA	no	yes
434	Control	61	Female	0	27.0993	no	yes
133	Control	30	Male	0	27.4693	yes	yes
249	Control	50	Male	0	41	yes	yes
323	Control	41	Male	0	25.1278	yes	yes
370	Control	58	Female	0	27.102	yes	yes
391	Control	30	Female	0	26.7698	yes	yes
365	Control	49	Male	0	NA	yes	yes
318	Control	43	Male	0	25.38	yes	yes
173	Control	61	Female	0	NA	yes	yes
439	Control	57	Male	0	25.8546	no	yes
423	Control	60	Male	0	26.1224	yes	yes
313	Control	51	Female	0	26.5832	no	yes
466	Control	52	Male	0	36.3	yes	yes
395	Control	57	Male	0	25.76	yes	yes
325	Control	38	Female	0	29.0006	yes	yes
AK35	Obese	61	Female	0	35.6401	yes	yes
AK23	Obese	44	Male	0	38.1328	yes	yes
AK33	Obese	48	Female	0	45.3599	yes	yes
AK30	Obese	48	Female	0	37.0983	yes	yes
AK36	Obese	64	Female	0	32.1429	no	yes
AK44	Obese	65	Male	0	33.2515	no	yes
AK49	Obese	34	Female	3	41.8733	yes	yes
AK47	Obese	67	Female	0	31.9922	yes	yes
AK43	Obese	50	Male	0	36.6841	no	yes
AK48	Obese	35	Male	0	45.2694	yes	yes
AK34	Obese	44	Female	7	33.6593	yes	yes
AK59	Obese	60	Female	0	36.4848	no	yes
AK42	Obese	33	Female	0	33.305	yes	yes
AK45	Obese	48	Male	0	35.6647	yes	yes
AK80	Obese	56	Female	0	35.4308	no	yes
AK81	Obese	60	Male	0	32.1402	no	yes
AK63	Obese	51	Female	0	38.5675	yes	yes
AK50	Obese	52	Female	0	40.404	no	yes
AK60	Obese	60	Male	0	35.4922	yes	yes
AK61	Obese	59	Female	0	33.2986	yes	yes
AK68	Obese	52	Male	0	36.7813	yes	yes
AK90	Obese	51	Female	0	31.2213	no	yes
AK73	Obese	41	Female	0	36.4938	yes	yes
AK78	Obese	61	Male	0	40.3538	no	yes
AK79	Obese	32	Male	0	31.0204	yes	yes
AK77	Obese	56	Male	0	36.3324	yes	yes
AK57	Obese	44	Female	0	40.3538	yes	yes
AK109	Obese	43	Male	0	52.59	yes	yes
AK110	Obese	60	Male	0	44.412	yes	yes
AK52	Obese	63	Male	0	50.1186	yes	yes
AK108	Obese	60	Male	0	33.8401	yes	yes
AK62	Obese	55	Male	0	39.1527	yes	yes
AK112	Obese	46	Male	0	32.1402	yes	yes
AK116	Obese	49	Male	0	42.449	yes	yes
AK51	Obese	45	Female	0	50.519	yes	yes
AK118	Obese	45	Female	0	47.4048	no	yes
AK32	Obese	47	Female	0	44.6163	yes	yes
AK123	Obese	40	Male	0	54.4986	yes	yes
AK122	Obese	49	Female	0	34.1986	no	yes
AK120	Obese	65	Female	0	32.0312	yes	yes
AK125	Obese	46	Male	0	30.0712	no	yes
AK58	Obese	NA	Male	NA	NA	yes	yes
AK07	T2D	52	Male	3	29.7619	yes	yes
AK04	T2D	50	Male	21	37.7163	yes	yes
AK08	T2D	55	Male	8	32.41	yes	yes
AK05	T2D	51	Male	22	35.1562	no	yes
AK03	T2D	48	Male	7	35.9862	no	yes
AK11	T2D	49	Male	15	35.3415	yes	yes
AK13	T2D	53	Male	8	24.7252	no	yes
AK101	T2D	44	Male	NA	NA	yes	yes
AK16	T2D	40	Female	9	47.2681	yes	yes
AK15	T2D	54	Male	14	32.2831	no	yes
AK14	T2D	45	Male	2	37.037	yes	yes
AK41	T2D	55	Male	22	40.4671	no	yes
AK09	T2D	57	Male	25	31.9508	no	yes
AK10	T2D	59	Male	18	26.5625	yes	yes
AK38	T2D	45	Female	10	24.6094	yes	yes
AK40	T2D	44	Female	8	28.2284	yes	yes
AK18	T2D	48	Female	15	33.6485	yes	yes
AK20	T2D	63	Female	19	35.1562	no	yes
AK66	T2D	48	Male	4	28.0863	yes	yes
AK37	T2D	43	Male	2	29.5369	yes	yes
AK64	T2D	51	Male	14	29.5858	yes	yes
AK93	T2D	44	Male	12	35.0112	no	yes
AK87	T2D	60	Female	1	47.0156	yes	yes
AK86	T2D	61	Male	2	26.8519	no	yes
AK69	T2D	33	Male	0	37.551	no	yes
AK70	T2D	33	Male	2	29.3524	yes	yes
AK65	T2D	50	Female	11	32.8473	yes	yes
AK75	T2D	54	Female	17	27.0552	yes	yes
AK100	T2D	58	Male	18	28.3266	no	yes
AK72	T2D	58	Female	0	31.9122	yes	yes
AK98	T2D	55	Female	11	31.6158	no	yes
AK103	T2D	56	Male	20	31.4564	no	yes
AK104	T2D	60	Male	11	28.4091	no	yes
AK76	T2D	56	Male	1	31.1346	yes	yes
AK97	T2D	56	Female	5	37.3419	yes	yes
AK54	T2D	40	Male	3	35.7459	no	yes
AK102	T2D	61	Male	11	28.0277	no	yes
AK89	T2D	73	Male	25	28.3737	no	yes
AK88	T2D	50	Male	0	43.9427	yes	yes
AK114	T2D	40	Female	6	28.1625	yes	yes
AK117	T2D	40	Female	7	39.5558	yes	yes
AK119	T2D	52	Female	0	31.1951	yes	yes
AK124	T2D	56	Female	0	53.4072	yes	yes
AK83	T2D	52	Female	0	33.2031	yes	yes
AK96	T2D	52	Male	10	37.6493	yes	yes
AK113	T2D	54	Female	10	31.9122	yes	yes
AK121	T2D	33	Male	0	40.7559	yes	yes
