# Supplementary material for: Comprehensive Insights into Obesity and Type 2 Diabetes from Protein Network, Canonical Pathway, Phosphorylation and Antimicrobial Peptide Signatures of Human Serum
Source: Proteomes. 2025 Dec 17;13(4):67. doi: 10.3390/proteomes13040067 (PMC12736859; doi:10.3390/proteomes13040067)
Supplement: Supplementary file 1 [file proteomes-13-00067-s001.zip › Supplementary_Table_S2.xlsx]

## Sheet: Munka1
Fraction no.	Acetonitrile (%)	Acetonitrile (µl)	Triethylamine (0.1%) (µl)
Wash	5.0	50	950
1	10.0	100	900
2	12.5	125	875
3	15.0	150	850
4	17.5	175	825
5	20.0	200	800
6	22.5	225	775
7	25.0	250	750
8	50.0	500	500
