# Supplementary material for: Comprehensive Insights into Obesity and Type 2 Diabetes from Protein Network, Canonical Pathway, Phosphorylation and Antimicrobial Peptide Signatures of Human Serum
Source: Proteomes. 2025 Dec 17;13(4):67. doi: 10.3390/proteomes13040067 (PMC12736859; doi:10.3390/proteomes13040067)
Supplement: Supplementary file 1 [file proteomes-13-00067-s001.zip › Supplementary_Table_S3.xlsx]

## Sheet: Identified_proteins_DDA
UniProt ID	Gene name	Protein name
P68032	ACTC1	Actin, alpha cardiac muscle 1
P68133	ACTA1	Actin, alpha skeletal muscle
P62736	ACTA2	Actin, aortic smooth muscle
P60709	ACTB	Actin, cytoplasmic 1
P63261	ACTG1	Actin, cytoplasmic 2
P63267	ACTG2	Actin, gamma-enteric smooth muscle
Q15848	ADIPOQ	Adiponectin
P43652	AFM	Afamin
P02768	ALB	Albumin
P02763	ORM1	Alpha-1-acid glycoprotein 1
P19652	ORM2	Alpha-1-acid glycoprotein 2
P01011	SERPINA3	Alpha-1-antichymotrypsin
P01009	SERPINA1	Alpha-1-antitrypsin
P04217	A1BG	Alpha-1B-glycoprotein
P08697	SERPINF2	Alpha-2-antiplasmin
P02765	AHSG	Alpha-2-HS-glycoprotein
P01023	A2M	Alpha-2-macroglobulin
P01019	AGT	Angiotensinogen
P01008	SERPINC1	Antithrombin-III
P02647	APOA1	Apolipoprotein A-I
P02652	APOA2	Apolipoprotein A-II
P06727	APOA4	Apolipoprotein A-IV
P04114	APOB	Apolipoprotein B-100
P02654	APOC1	Apolipoprotein C-I
P02655	APOC2	Apolipoprotein C-II
P02656	APOC3	Apolipoprotein C-III
P55056	APOC4	Apolipoprotein C-IV
P05090	APOD	Apolipoprotein D
P02649	APOE	Apolipoprotein E
O14791	APOL1	Apolipoprotein L1
P08519	LPA	Apolipoprotein(a)
O75882	ATRN	Attractin
P02749	APOH	Beta-2-glycoprotein 1
P61769	B2M	Beta-2-microglobulin
Q562R1	ACTBL2	Beta-actin-like protein 2
Q96KN2	CNDP1	Beta-Ala-His dipeptidase
P43251	BTD	Biotinidase
P04003	C4BPA	C4b-binding protein alpha chain
P20851	C4BPB	C4b-binding protein beta chain
P33151	CDH5	Cadherin-5
Q96IY4	CPB2	Carboxypeptidase B2
P15169	CPN1	Carboxypeptidase N catalytic chain
P22792	CPN2	Carboxypeptidase N subunit 2
Q9NQ79	CRTAC1	Cartilage acidic protein 1
P49747	COMP	Cartilage oligomeric matrix protein
P00450	CP	Ceruloplasmin
P06276	BCHE	Cholinesterase
P10909	CLU	Clusterin
P00740	F9	Coagulation factor IX
P12259	F5	Coagulation factor V
P00742	F10	Coagulation factor X
P03951	F11	Coagulation factor XI
P00748	F12	Coagulation factor XII
P05160	F13B	Coagulation factor XIII B chain
P02745	C1QA	Complement C1q subcomponent subunit A
P02746	C1QB	Complement C1q subcomponent subunit B
P02747	C1QC	Complement C1q subcomponent subunit C
P00736	C1R	Complement C1r subcomponent
Q9NZP8	C1RL	Complement C1r subcomponent-like protein
P09871	C1S	Complement C1s subcomponent
P06681	C2	Complement C2
P01024	C3	Complement C3
P0C0L4	C4A	Complement C4-A
P0C0L5	C4B	Complement C4-B
P01031	C5	Complement C5
P13671	C6	Complement component C6
P10643	C7	Complement component C7
P07357	C8A	Complement component C8 alpha chain
P07358	C8B	Complement component C8 beta chain
P07360	C8G	Complement component C8 gamma chain
P02748	C9	Complement component C9
P00751	CFB	Complement factor B
P08603	CFH	Complement factor H
P36980	CFHR2	Complement factor H-related protein 2
Q02985	CFHR3	Complement factor H-related protein 3
P05156	CFI	Complement factor I
P08185	SERPINA6	Corticosteroid-binding globulin
P02741	CRP	C-reactive protein
O75715	GPX5	Epididymal secretory glutathione peroxidase
Q16610	ECM1	Extracellular matrix protein 1
Q9UGM5	FETUB	Fetuin-B
P02671	FGA	Fibrinogen alpha chain
P02675	FGB	Fibrinogen beta chain
P02751	FN1	Fibronectin
P23142	FBLN1	Fibulin-1
Q15485	FCN2	Ficolin-2
O75636	FCN3	Ficolin-3
Q5D862	FLG2	Filaggrin-2
Q08380	LGALS3BP	Galectin-3-binding protein
P06396	GSN	Gelsolin
P22352	GPX3	Glutathione peroxidase 3
P59796	GPX6	Glutathione peroxidase 6
P00738	HP	Haptoglobin
P00739	HPR	Haptoglobin-related protein
P69905	HBA1	Hemoglobin subunit alpha
P68871	HBB	Hemoglobin subunit beta
P02042	HBD	Hemoglobin subunit delta
P02790	HPX	Hemopexin
P05546	SERPIND1	Heparin cofactor 2
Q04756	HGFAC	Hepatocyte growth factor activator
P04196	HRG	Histidine-rich glycoprotein
Q14520	HABP2	Hyaluronan-binding protein 2
Q9Y6R7	FCGBP	IgGFc-binding protein
P0DOX2	IGA2	Immunoglobulin alpha-2 heavy chain
P0DOX3	IGD	Immunoglobulin delta heavy chain
P0DOX5	IGG1	Immunoglobulin gamma-1 heavy chain
P01876	IGHA1	Immunoglobulin heavy constant alpha 1
P01880	IGHD	Immunoglobulin heavy constant delta
P01857	IGHG1	Immunoglobulin heavy constant gamma 1
P01859	IGHG2	Immunoglobulin heavy constant gamma 2
P01860	IGHG3	Immunoglobulin heavy constant gamma 3
P01861	IGHG4	Immunoglobulin heavy constant gamma 4
P01871	IGHM	Immunoglobulin heavy constant mu
P23083	IGHV1-2	Immunoglobulin heavy variable 1-2
A0A0C4DH33	IGHV1-24	Immunoglobulin heavy variable 1-24
P01743	IGHV1-46	Immunoglobulin heavy variable 1-46
P01742	IGHV1-69	Immunoglobulin heavy variable 1-69
A0A0B4J1V2	IGHV2-26	Immunoglobulin heavy variable 2-26
A0A0B4J1V0	IGHV3-15	Immunoglobulin heavy variable 3-15
P01764	IGHV3-23	Immunoglobulin heavy variable 3-23
P01768	IGHV3-30	Immunoglobulin heavy variable 3-30
P0DP02	IGHV3-30-3	Immunoglobulin heavy variable 3-30-3
P01772	IGHV3-33	Immunoglobulin heavy variable 3-33
P01763	IGHV3-48	Immunoglobulin heavy variable 3-48
A0A0A0MS15	IGHV3-49	Immunoglobulin heavy variable 3-49
P01767	IGHV3-53	Immunoglobulin heavy variable 3-53
A0A0C4DH42	IGHV3-66	Immunoglobulin heavy variable 3-66
P01780	IGHV3-7	Immunoglobulin heavy variable 3-7
A0A0B4J1Y9	IGHV3-72	Immunoglobulin heavy variable 3-72
A0A0B4J1X5	IGHV3-74	Immunoglobulin heavy variable 3-74
P0DP06	IGHV4-30-4	Immunoglobulin heavy variable 4-30-4
P06331	IGHV4-34	Immunoglobulin heavy variable 4-34
P0DP08	IGHV4-38-2	Immunoglobulin heavy variable 4-38-2
P01824	IGHV4-39	Immunoglobulin heavy variable 4-39
A0A075B6R2	IGHV4-4	Immunoglobulin heavy variable 4-4
P01825	IGHV4-59	Immunoglobulin heavy variable 4-59
A0A0C4DH41	IGHV4-61	Immunoglobulin heavy variable 4-61
A0A0C4DH38	IGHV5-51	Immunoglobulin heavy variable 5-51
A0A0B4J1U7	IGHV6-1	Immunoglobulin heavy variable 6-1
P01591	JCHAIN	Immunoglobulin J chain
P01834	IGKC	Immunoglobulin kappa constant
P0DOX7	IGK	Immunoglobulin kappa light chain
A0A0C4DH73	IGKV1-12	Immunoglobulin kappa variable 1-12
P01599	IGKV1-17	Immunoglobulin kappa variable 1-17
A0A075B6S5	IGKV1-27	Immunoglobulin kappa variable 1-27
P01597	IGKV1-39	Immunoglobulin kappa variable 1-39
P01602	IGKV1-5	Immunoglobulin kappa variable 1-5
A0A0C4DH72	IGKV1-6	Immunoglobulin kappa variable 1-6
A0A0C4DH67	IGKV1-8	Immunoglobulin kappa variable 1-8
A0A0C4DH69	IGKV1-9	Immunoglobulin kappa variable 1-9
P01611	IGKV1D-12	Immunoglobulin kappa variable 1D-12
A0A075B6P5	IGKV2-28	Immunoglobulin kappa variable 2-28
A2NJV5	IGKV2-29	Immunoglobulin kappa variable 2-29
A0A087WW87	IGKV2-40	Immunoglobulin kappa variable 2-40
A0A0A0MRZ7	IGKV2D-26	Immunoglobulin kappa variable 2D-26
A0A075B6S2	IGKV2D-29	Immunoglobulin kappa variable 2D-29
A0A075B6S6	IGKV2D-30	Immunoglobulin kappa variable 2D-30
P04433	IGKV3-11	Immunoglobulin kappa variable 3-11
P01624	IGKV3-15	Immunoglobulin kappa variable 3-15
P01619	IGKV3-20	Immunoglobulin kappa variable 3-20
A0A0A0MRZ8	IGKV3D-11	Immunoglobulin kappa variable 3D-11
A0A0C4DH25	IGKV3D-20	Immunoglobulin kappa variable 3D-20
P06312	IGKV4-1	Immunoglobulin kappa variable 4-1
P0CG04	IGLC1	Immunoglobulin lambda constant 1
P0DOY2	IGLC2	Immunoglobulin lambda constant 2
P0DOY3	IGLC3	Immunoglobulin lambda constant 3
P0CF74	IGLC6	Immunoglobulin lambda constant 6
A0M8Q6	IGLC7	Immunoglobulin lambda constant 7
P01700	IGLV1-47	Immunoglobulin lambda variable 1-47
P01701	IGLV1-51	Immunoglobulin lambda variable 1-51
A0A075B6K4	IGLV3-10	Immunoglobulin lambda variable 3-10
P04211	IGLV7-43	Immunoglobulin lambda variable 7-43
A0A075B6I9	IGLV7-46	Immunoglobulin lambda variable 7-46
A0A075B6I0	IGLV8-61	Immunoglobulin lambda variable 8-61
A0A0B4J1Y8	IGLV9-49	Immunoglobulin lambda variable 9-49
P0DOX8	IGL1	Immunoglobulin lambda-1 light chain
B9A064	IGLL5	Immunoglobulin lambda-like polypeptide 5
P0DOX6	IGM	Immunoglobulin mu heavy chain
P17936	IGFBP3	Insulin-like growth factor-binding protein 3
P35858	IGFALS	Insulin-like growth factor-binding protein complex acid labile subunit
P19827	ITIH1	Inter-alpha-trypsin inhibitor heavy chain H1
P19823	ITIH2	Inter-alpha-trypsin inhibitor heavy chain H2
Q06033	ITIH3	Inter-alpha-trypsin inhibitor heavy chain H3
Q14624	ITIH4	Inter-alpha-trypsin inhibitor heavy chain H4
P29622	SERPINA4	Kallistatin
P01042	KNG1	Kininogen-1
P02750	LRG1	Leucine-rich alpha-2-glycoprotein
P18428	LBP	Lipopolysaccharide-binding protein
P51884	LUM	Lumican
P48740	MASP1	Mannan-binding lectin serine protease 1
P08571	CD14	Monocyte differentiation antigen CD14
Q96PD5	PGLYRP2	N-acetylmuramoyl-L-alanine amidase
P04180	LCAT	Phosphatidylcholine-sterol acyltransferase
P80108	GPLD1	Phosphatidylinositol-glycan-specific phospholipase D
P55058	PLTP	Phospholipid transfer protein
P36955	SERPINF1	Pigment epithelium-derived factor
P03952	KLKB1	Plasma kallikrein
P05155	SERPING1	Plasma protease C1 inhibitor
P05154	SERPINA5	Plasma serine protease inhibitor
P00747	PLG	Plasminogen
Q15195	PLGLA	Plasminogen-like protein A
P02775	PPBP	Platelet basic protein
P01833	PIGR	Polymeric immunoglobulin receptor
Q6S8J3	POTEE	POTE ankyrin domain family member E
A5A3E0	POTEF	POTE ankyrin domain family member F
P0CG38	POTEI	POTE ankyrin domain family member I
P0CG39	POTEJ	POTE ankyrin domain family member J
P20742	PZP	Pregnancy zone protein
P02760	AMBP	Protein AMBP
Q9UK55	SERPINA10	Protein Z-dependent protease inhibitor
Q92954	PRG4	Proteoglycan 4
P00734	F2	Prothrombin
Q9BYX7	POTEKP	Putative beta-actin-like protein 3
P02753	RBP4	Retinol-binding protein 4
P49908	SELENOP	Selenoprotein P
P02787	TF	Serotransferrin
P0DJI8	SAA1	Serum amyloid A-1 protein
P0DJI9	SAA2	Serum amyloid A-2 protein
P35542	SAA4	Serum amyloid A-4 protein
P02743	APCS	Serum amyloid P-component
P27169	PON1	Serum paraoxonase/arylesterase 1
P04278	SHBG	Sex hormone-binding globulin
P09486	SPARC	SPARC
P05452	CLEC3B	Tetranectin
P07996	THBS1	Thrombospondin-1
P05543	SERPINA7	Thyroxine-binding globulin
Q9H497	TOR3A	Torsin-3A
P02786	TFRC	Transferrin receptor protein 1
Q15582	TGFBI	Transforming growth factor-beta-induced protein ig-h3
P02766	TTR	Transthyretin
P02774	GC	Vitamin D-binding protein
P07225	PROS1	Vitamin K-dependent protein S
P04004	VTN	Vitronectin
P04275	VWF	von Willebrand factor
P25311	AZGP1	Zinc-alpha-2-glycoprotein

## Sheet: Protein_quantities_DDA
Sample_ID/UniProt_ID	P04114	P01024	P01023	P0C0L5	P0C0L4	P02768	P00450	P02647	P01009	P02787	P02751	Q14624	P06727	P19823	P19827	P01031	P01011	P00738	P01008	P00751	P06396	P05155	P02649	P0DOX5	P01857	P08603	P20742	P02766	P25311	P00739	P01871	P01042	P10909	P01859	P05546	P0DOX7	P0DOX6	P04217	P02774	P08697	P01019	P02790	P27169	P13671	P09871	P10643	O14791	P68871	P43652
Sample_ID/Gene_name	APOB	C3	A2M	C4B	C4A	ALB	CP	APOA1	SERPINA1	TF	FN1	ITIH4	APOA4	ITIH2	ITIH1	C5	SERPINA3	HP	SERPINC1	CFB	GSN	SERPING1	APOE	IGG1	IGHG1	CFH	PZP	TTR	AZGP1	HPR	IGHM	KNG1	CLU	IGHG2	SERPIND1	IGK	IGM	A1BG	GC	SERPINF2	AGT	HPX	PON1	C6	C1S	C7	APOL1	HBB	AFM
474	122.6	84	109.2	94.1	83.2	106.4	103.3	131.3	92.4	100.3	100.3	101.1	100.9	118.1	112	95.8	95.3	60.5	122.5	86.6	102.8	97.7	106.8	90.6	90.6	86.2	114	101.9	97.7	48.7	130.2	103.7	107.8	77.7	82.7	84.5	0	108.7	187.2	110	92.7	100.2	79.4	106.5	90.8	116.3	82.6	97.7	88.8
173	103.5	105.8	107.1	75.5	51.9	101.8	96	114.4	70.7	93.6	112.8	93.8	107.1	108	94.7	100.7	88.9	99.4	93.2	81.8	96.3	78.2	101.5	105.7	105.7	92.2	66.4	86.5	86.8	85.1	157.8	90.5	92.2	129	102.1	118.9	198.7	86.6	73.6	112.1	86.8	104.8	43	99.3	101.6	83.1	87.4	81.1	95.7
333	84.9	90.9	110.2	117.7	123.3	107.7	98.1	103.2	103.7	103.9	82.1	102.6	69	104.6	103.3	92.7	104.5	89.1	100.5	110	101.6	90.1	93.6	74.8	74.8	82	158.8	81.5	102.9	106.1	98.5	83.9	88.4	151	87.9	105	112.3	52.1	93.2	110	77.7	113.9	105	106.2	108.3	76.8	77.4	97.6	79.8
249	79.2	81	104.1	90.6	75.8	117.8	87.3	108.1	96.1	116.8	81.6	92.6	121	102.5	95.7	98.2	94.7	82.4	119.4	91	112.8	100.8	56.8	112.7	112.7	87.4	78.5	106.5	100.9	86.9	143.5	95	98.4	98.3	90.4	108.7	106.6	98	82.4	96.7	80.2	93.7	97.8	90.3	98.9	106.4	73.7	133.7	83.4
431	81.5	65.9	92.1	79.3	114.5	101.5	79.6	128.1	105.8	93.1	74.9	83.8	112.1	90.1	85.2	94.6	94.9	101.2	103.1	82.6	104	109	66.9	108.3	108.3	79.8	58.1	127.7	115.1	145.7	97.4	89.9	96.2	139	116.6	110.2	20.6	97	91.4	83.2	103.1	90.8	99.5	87.9	99.6	73.1	97	83.3	91.8
449	110.9	79.6	119.2	105.3	104.3	94.7	101.4	105.7	95.9	107.2	72.3	94.8	118.4	91.5	96.7	94.8	104.3	105.1	107.2	89.1	94.1	97.1	77	122.9	122.9	86.7	102.4	82.5	84.6	107.1	145.4	87.3	94.9	75.8	102.7	94.9	103.3	107.2	209.6	84	89.6	84.2	114.3	110.5	104	108.9	94	124.5	86.2
299	126.7	90.1	131.6	84.1	86.3	112.9	97.3	115.3	102.7	90.7	76.1	97.4	103.4	95.8	95.1	92.2	81.4	55.4	106.6	82.9	108.2	93.4	104.9	100.5	100.5	83.8	122.6	88.9	91.7	83.3	105.9	94	102.4	88.5	74.3	88	122	88.6	91.4	101.4	87.9	95.6	112.6	93.3	90.3	113.3	87.4	63.5	71.1
325	83.7	89.1	135.4	108.9	87.6	105.3	93.6	107.1	105.6	95.7	95.1	95.4	98.7	106.4	102.6	95.6	105.7	71.8	113.5	81.6	105.2	97.9	87.3	85.4	85.4	89.5	129.5	102.1	112.6	116.1	64.5	91.9	91.8	133.9	92.3	121.9	74.4	53.9	91.3	103.2	87.9	98.2	146.8	107.1	99.9	89.9	89.6	146.8	105.1
365	106.1	87.4	151.1	88	117.7	110.3	109	91.5	108.6	96.9	53.3	88	95.9	78.1	80.3	104.2	130.4	118.4	95.7	87.9	101.1	98.3	75	88.3	88.3	87.9	114.7	81.6	91.9	67.4	70	86.8	89.7	71.5	96.2	89.1	16.8	82.5	83.3	83.4	85.9	93.3	103.6	85.7	83.2	88.3	74.8	146.9	67.8
438	138.6	96.1	75.9	79.3	82.8	103.3	90	85	106.4	87.7	100.8	97.3	94.5	91.3	92.5	96.3	115.2	167.6	101.2	100	99.5	103.7	108.8	76.9	76.9	99.9	45.8	134.7	113.1	172.4	40.8	96.6	100.5	75.7	135.8	69.9	44.1	102.4	88.8	85.2	93.7	93.4	79.1	99.2	102.7	111.9	91.5	115	107.7
133	106.7	97.5	99.7	123	155.1	105.8	87.1	84.8	106.3	90.3	107	104.8	90.4	104.8	107.1	114.6	120.1	83.3	103.4	102.2	115.2	101.1	111.4	97.4	97.4	106.1	48.9	103.1	105.2	101.4	184	92.3	104.8	96.2	79.7	88.8	55.8	95.8	86.2	91.6	85	80.6	102.1	105.8	95	97.6	93.1	114.9	83.3
466	108.6	89.2	77.1	92.7	94.1	83	108	73.9	110	100.1	121.5	122.4	93.5	80.5	93.2	117.9	139.5	141.1	104.6	111.1	89	110	92.1	95.1	95.1	103.5	84.3	93.2	131.5	115.6	72	108.8	89.9	103.5	134.1	112.4	129.2	99.7	80.5	90.9	95.9	104.5	71.7	113.4	100.5	125.9	100.6	89.9	94.7
471	114.9	102.2	88.9	88.8	53	111.6	68.7	110.4	77.3	102.1	116.1	98.1	114.4	125.1	132.5	107.6	105.3	67.2	106.7	94	114.8	106.8	107.3	88.3	88.4	99.5	50.3	121.5	112.8	203.9	63.3	105	109.4	103.5	103.8	85.2	79.5	64.5	94.2	104.8	123.8	91.9	92.8	99.7	101.4	136.2	135	88.2	97.3
323	122.3	96.8	80.5	72	82.1	111	94.3	73	116.9	120.4	86.7	103.1	90.1	102.2	104.1	91	114.8	108	105.7	105.2	116.7	114.4	107.1	89.5	89.6	120.8	57.9	126.4	112.9	189.9	178	94.9	98.3	79.7	120.3	77.7	94.9	99.4	172.5	105.3	100.3	101.9	119	88.8	91.1	86.1	131.8	66.1	96.2
326	93	96.4	155.7	102.9	116.4	109.8	88.9	91.1	110.9	123.9	111.8	94.4	76.2	109.7	108.4	90.8	97	72.8	92.5	92.1	109.4	99.1	88	79.3	79.1	93.5	84.6	104.6	95.9	76.7	173.3	92.3	93.5	111.5	90.7	89.8	6.9	97.3	74.7	101.5	103.8	98	84.5	100.2	94.4	111.4	94.5	71.5	114.5
318	89	78.3	117	86.3	109.2	111.2	89.7	108.7	111.2	108.4	105.2	107.5	78.7	112.4	106.6	84.4	97.6	51.4	108.1	82.2	107.6	88.9	63.6	131.3	131.3	86	57.3	105.3	89.5	102.6	90.5	87.2	95.1	116.9	74.1	106.7	52.1	106.8	92.4	100.4	74.9	88.1	155.8	93.9	81.5	63.3	72	105.4	92.6
472	82.5	91.8	96.4	94.8	85.1	117.5	94.7	119	86.6	105.5	88.2	99.2	87.5	103	102.8	101	97.6	102.8	110.9	83	103.8	106.3	84.1	89.2	89.2	90.8	31.1	102.6	92.7	133.1	117.9	85.9	95.2	92.4	104.5	98	26.9	90.8	83.5	94.7	76.2	71.3	108.1	93.9	93.8	119.3	89.1	67.1	89.4
380	72.7	78.3	104.9	85.3	108.5	111.4	113.3	119.5	109.6	107.2	84.7	112.5	76	117.8	105.5	92.2	124.1	62.3	118.2	92.1	105.4	100.1	117.2	108.9	108.9	93.1	117.6	105.3	97.6	107.2	109.8	88	100.3	98.3	88.8	91.2	366.5	124.6	207.2	95.9	128	96.4	131.7	97	97	81.9	96.5	95.8	91.4
444	66.3	84.3	111.3	121.9	104.3	105.6	106.6	108.4	104.5	84.8	112.4	101.6	76.3	105.6	106	105	118.3	117.5	104.9	96	99.3	103.4	75.2	150.1	150.2	99.7	148.1	85.4	91.5	58.5	64.7	92.9	101.3	102	84.9	100.7	219.4	125	89.9	97.7	83.9	90.2	93.6	112.5	100.2	114.4	54.6	53.8	84.1
324	89.5	98.8	80.8	77.8	148.6	100.2	127.3	107.4	111.3	113.7	94.4	107.9	86.7	113.4	113.5	96.1	119.9	125.8	113.9	108.3	110.1	114	126.9	86	86	129.5	142.4	94.6	110.1	117.1	131.1	102.2	114.3	103.7	117.2	91.2	148.5	139.7	93	114.5	99.4	112	89.5	101	99.6	110.7	111	71	111.1
395	88.1	94.4	95.8	79.1	44.5	108.8	81.7	85.1	108.9	92.6	95.7	84.7	73	110.2	103.6	99	97.3	110.9	103.2	94.7	112.2	95.7	99.7	139.1	139.3	98.8	51.1	112.4	108.2	63.2	40	87.1	105	119.1	96.9	97.5	217.6	104.5	87.8	95.9	101.8	92.1	104.9	94.3	96	100.9	69.6	283.7	124.5
391	85.6	95.7	101.7	78	44.4	98	111.4	87.1	104.4	104.3	100.7	118.6	77.2	107.9	104.6	95.2	107.4	97.9	97	100.2	93.7	83.6	65.6	126.7	126.8	107.3	262.1	88	93.8	99.7	136.2	93.8	99.5	151	85.1	108.5	220.3	112.7	101.8	102.7	92.8	89	111.3	107.7	79.7	103.3	94.8	87.4	87
473	81.6	121.8	95.2	123	132.3	94.3	101	104.5	89.2	83.7	94.3	119	102.3	104.3	105.5	116.9	108.7	87.6	96.6	89.4	77.8	97.4	129.8	127.7	127.8	106.9	238	94	103	96.8	96.4	96.6	105.1	64.1	90.9	92.9	64.2	107	101.1	93.7	101.5	108.2	102.6	107.2	104.9	110.5	97	41.3	80.9
418	109	84.3	107.7	77.5	77.3	101.1	85.9	90.7	115	81.6	95.2	87.7	79.5	97.2	88	89.3	101.5	87.5	79.2	63.2	103.6	88.5	143.8	134.3	134.2	101.5	118.9	99.6	98.5	82.7	103	78.7	80.3	153.8	83.1	127.5	135.3	96.6	96	87.2	94.6	83.5	103.4	82.3	88.9	106.5	67.3	152.9	110.7
451	104.4	84.6	110.7	82.5	115.2	112.2	83.4	104.2	105.8	83.7	104.4	94.8	80.9	109.8	97	87.7	90.2	60.6	99.9	86.6	106.4	83.2	96.4	139.7	139.7	89.6	16.3	111.7	93.3	85.3	36.4	85	98.9	133.8	75.5	113.1	161.7	98.3	90.5	107.6	81.1	80.8	133.2	92.3	75.4	109.3	78.1	72	82.5
396	85.9	81.2	101.2	98.5	111.4	107.9	92.5	107.9	108.3	97	72.8	91.3	63.3	101.8	92.1	84.3	99.7	82.7	91.6	82.6	91	90.7	74.1	117.9	117.9	72.4	73	72.6	76.9	86.8	207	80.9	86.2	105.7	80.8	114.4	24	91.1	155.7	95.4	91	88.3	119	96.6	98.4	130.6	88.4	226.3	76
423	116.9	83.3	92.3	66.1	40.8	121.5	71.1	123.3	98.3	87.6	104.2	61.4	65.7	106.9	90.4	81.9	87.9	133.2	77.9	64.9	89.7	99.2	102.7	101.2	101.2	76.3	12.8	123.9	72.1	88.4	118.3	89.5	88.3	72.9	92	76.7	26.2	74.2	150.3	72.6	76.6	78.5	183.7	62.5	83.7	114	73.1	106.6	80.6
363	138.7	79.6	136.1	61.5	82	106.3	91.1	87.6	89.2	79.5	91.1	91.4	92.3	102.1	107.5	86.3	95.7	68.2	96.3	75.8	108.7	83.9	111.6	106.2	106.2	94.9	99.7	82.8	97	115.4	169.4	92.8	91.4	133.9	77.3	101.4	292.4	101.5	92.8	87.7	84	93.5	103	90.1	87.3	76.5	105.2	91.2	81.5
370	86	109.1	120.6	77.1	113.6	96.5	97.5	101.6	73.1	89.3	84.6	102.9	79.8	104.6	102.4	99.2	95	104.8	84.3	84.6	104.8	79.9	104.1	158.8	158.8	104.1	141.1	103.7	98.3	109.5	101.7	92.7	94.2	111.7	103.6	110.1	135.8	105.2	89.5	84.5	95.2	96.4	64.3	95	81.2	72.9	91.6	88.7	110.6
430	105.8	77.1	97.5	93.2	106.2	113.3	86.1	93.2	84.2	101.4	82.6	84.3	96.8	93.9	90.7	78.2	86	84.5	106.5	65.1	114.5	106.8	104.2	102.4	102.4	92.8	23.2	129.5	128.9	175.2	82.1	96.7	97.7	119.9	96.2	108.4	121.7	88.4	101.3	91.1	89.8	91.2	91.1	89	102.4	90.6	97.8	65.5	93.7
AK49	79	125.8	66.8	114.8	143.2	99.2	109.3	104.6	84.6	102.1	87.2	102.8	95.9	98	99.1	108	89.5	118.2	103.6	119.9	86	100.1	81.2	106.1	106.1	103.6	60.3	92.5	86.7	64.3	177.1	109.4	109.5	96.9	93.1	108.8	11.8	96.5	90.8	105.8	116.7	124.2	93.3	110.7	114.5	88.2	91.3	86.2	95
AK51	67.8	96.8	83.3	102.2	154.7	105.5	131.4	117.4	117.1	98	75.1	79.4	91.6	104.3	96.6	112.1	114.8	116.9	93	118.7	114.4	98.4	110	97.3	97.3	92.2	170.1	67.5	82.1	79.6	177.6	94.4	82.4	80.8	48.2	86.5	299.8	84.5	81.6	108.3	79.2	117.9	115.2	103.7	111.5	74.1	85.2	73.8	79.4
AK110	97.7	108.7	54	90	89.3	95.6	90.7	100.9	90.6	96	117.4	85.9	81.5	101.7	98.5	94	92.7	108	90.7	101.6	76.6	89.7	97	130.5	130.5	91.4	43.3	78.1	83.3	88.5	95.9	104.8	92.1	113	106.8	137.7	0	73.9	80.9	98.3	107.6	105.8	118.5	91.5	96.7	112.4	126.1	108.1	101
AK48	94.3	105.4	85.7	104.1	159.5	94.4	89.7	109.1	111.2	100.8	87.2	87.7	103	97.1	92.8	112.4	95.9	147	98.1	117.4	105.8	99	84.4	91.6	91.6	116.4	50.4	95	107.9	99.7	47.2	97.5	90.3	83.9	130	97	60.7	98.3	84.7	83	79	105.4	111.7	103.5	109.7	36.8	97.4	113.7	109.1
AK62	82	115.1	71.7	108.6	91.4	101.9	96.6	84.4	110.5	87.8	107	90.6	82.5	101	98.1	119	120.2	94.4	109.2	105.4	75.4	91.5	85.7	95.6	95.6	96.4	81.2	101.2	89.9	109.7	78.7	107.4	103.6	104	102.2	99	81.6	88.6	218.9	91.9	72.3	112.9	114.7	125.1	120.4	91.1	95.3	77.9	101.5
AK42	99.4	100.5	135	72	127.1	101.8	93.5	93.8	90.6	102.7	79.3	105.5	79.9	109.3	107.8	92.5	103.8	71.6	112.1	91	117	93.6	79.6	79.4	79.4	98.9	60	103.7	101.9	72.3	70.4	103.8	95.2	84.2	92.7	88	139.4	89.6	78.6	110.1	83.9	104.2	124	113.7	103.6	80.7	100.7	69.7	102.9
AK52	98.9	96.4	93.3	98.1	115.8	101.1	107.6	110.1	98.2	98.9	104.3	94.3	89.7	122	113.4	113.7	112.1	80.4	101.2	121.4	108.4	104.6	83.1	73.8	73.8	112.3	134.4	111	96.1	89.8	173.6	99.1	104.7	73.1	97.8	77.1	52.1	105.1	95.1	108.4	83.6	107.8	105	112	94.4	117.4	94.4	63.6	120.4
AK108	111.3	94.7	92.7	112.7	102.6	102.3	75.2	112.3	98.3	100.7	124.1	92.9	134.5	96.3	94.7	91.3	75.8	68	97.1	116.7	102.1	95.5	122.6	113.9	113.9	93.6	96.3	114.8	99.2	94.6	85.7	103.2	99	71.2	90.8	107.7	6.3	88.3	79.7	101.3	85	102.2	102	97.4	92.8	102.7	101.1	59.9	106.4
AK30	104.6	103.5	74.2	89.2	90.6	96.3	103.4	121	91.1	106.9	116.3	104.3	62.2	107.9	105.7	95	105.5	106.2	98.7	85.6	85	73.1	107.5	93.2	93.2	87.6	108	99.3	79.5	154.8	134.7	89.2	96.5	108.1	111.4	108.9	84.8	106.3	93.5	104.3	164.5	102.9	140.8	108.8	101.2	86	141.3	58.4	111.6
AK60	117.2	95.3	108.9	73.3	73.8	111.2	68.6	102.3	99.2	88.6	189.2	64.3	94.3	100.6	87.2	89.2	74	56	83	78	118.5	91.9	118	99.9	99.9	95.1	36.8	122	94	92.7	71.8	103.8	101	112.4	82.3	116.6	117.1	87.3	190.3	100.5	89.3	82.9	125.6	82.7	101.3	133.7	102.3	108.7	179
AK120	122.7	102.8	100.1	96.9	93.2	103.5	101	120.7	78.5	105.3	93.2	104.9	130.8	100.8	103.3	97.9	88.7	93.3	98.5	88.5	99.4	105.9	77.1	111.9	111.9	99.6	239.7	103.4	103.6	65.1	74.2	106.4	103.6	80	99.9	98.3	117.8	109.9	79.1	96.2	108.4	110.9	136.5	95.5	91.5	114.9	85.1	66.3	99.5
AK109	75.8	108.5	147.7	101.6	94.9	97.6	90.7	83.7	108.2	91.6	107.4	83.3	105.6	83.3	81.8	100.3	83	101.3	88	119.6	120.4	100.8	93.1	98.4	98.4	109.6	27.2	88.3	88.9	96	68.9	105.4	96.6	94.9	114.4	112.1	59.5	88.3	69.6	98.3	82.7	97.9	63	108.9	121.6	127.7	96.5	183.2	163.1
AK34	101.9	106.9	81.5	102.7	94.6	94.4	116.7	86.4	110	103.2	83.6	89.9	87.1	93.4	96.6	104.8	114.6	147.6	93.1	127.8	84.2	107.8	111.8	70.8	70.7	105	126.2	87.8	93.3	134.3	109.8	92.5	91.6	106.1	114.9	84	21.6	112.6	96.7	96.8	83.2	113.4	62.5	109.9	125.5	73.8	96.8	60.3	86.1
AK123	102.1	125.1	77.4	100.5	72.6	105.8	57.3	75.8	99.4	107.6	129.2	110.1	61.5	110.8	111.8	110.6	104.5	129.3	101	108	101.4	101.9	92.4	88.1	88.1	109.7	92.1	117.2	100.8	96	77.4	94.5	96.4	74.4	133.9	76.3	12.6	88.7	215.9	94.6	93.5	109	105.1	116.7	103.7	83	101.5	106.4	114
AK57	108.3	100.7	77.6	70.1	54.6	101.6	109.6	103	111.3	106.1	106.1	114.4	112.8	103.4	93.8	95.7	92.2	109.9	93.7	111.9	94.5	97.8	84.6	102.9	102.9	95.6	209.6	84.9	91.2	67.7	68.9	109.5	92.1	92.2	103.8	92.8	7.6	112.3	70.8	117.2	82.6	106.4	90.2	108.5	94.8	80.8	85.5	61.3	102.2
AK63	138.8	94.7	105.2	108.3	89.5	86.4	112	118	86.8	82.9	105.8	106.3	89.9	93.8	94.1	99.9	94.7	103	88.7	90.9	111.9	94.1	89.7	82.4	82.4	108.7	121.2	79.2	86.5	101	209.1	87	98.3	104.2	83.4	101.2	148	103.2	76.8	90.2	87	90.6	135.8	95.2	96.5	127.1	91.3	86.9	80.7
AK32	94.7	107.3	112.3	118.6	112.5	96.1	110.2	102.4	100.4	98.7	121.6	100.3	79.4	113.1	107.4	108.4	107.3	85.4	97.5	106.2	105.3	105.6	92.6	83.6	83.6	120	140.3	85.5	88.6	72.9	113.9	88.4	96.9	147.5	96.5	98.1	123.2	110.4	95	95.2	84.1	101.5	108.9	113.5	111	126.9	101.1	75.1	103.7
AK61	106.5	100.1	105.9	136.4	206.4	88.8	113.7	110.2	99.5	85.3	102.7	116.8	99.7	95.5	99.5	103.6	109.3	123.7	102.7	109.7	97.4	107.6	88.6	89.6	89.6	115.6	145.4	98.4	103.3	108.5	96.4	101.2	103.7	102.1	117	89.3	15.9	99.1	85.7	92.5	84.4	93.5	103.9	102.2	110.3	95.1	92.7	72.4	96.1
AK45	121.1	112.6	69.9	105.6	106.4	104	102.8	91.8	91.5	96	87.8	112.1	83.1	112.2	106	100.1	102.4	89.4	105.1	99.9	114.8	111.4	117.8	94.6	94.5	119.2	67.1	129.9	101.3	151.1	60.5	99	106.5	102.9	104.9	84	167.1	113.3	91.6	106.2	95.5	102.1	107.8	96.1	103.5	103.6	126.7	109.5	120.6
AK68	106.1	90.6	76.8	81.1	42.4	99.7	88.7	83.4	88	108.7	122.6	78.3	89.7	99.1	99.9	84.5	75.8	69.8	89.6	85.3	112.9	85	138.9	131	130.8	106.9	37.3	102.9	120	133.5	96.2	99.8	99.9	129.3	86.8	113.8	19.6	100.5	74.5	109.1	99.5	85.7	86	80.2	79.3	107.7	108.7	163.1	101.1
AK73	115.6	114	106	140.1	136.2	81.8	142.2	83.8	99.9	100.9	87.5	111.1	66.3	101.4	95.4	94	77.7	127.3	92.4	89.1	81.2	99.7	95.9	87.8	87.8	116.4	388.3	107.2	77.9	134.9	85.3	110.5	104.5	75.8	129.7	82.2	66.8	130.1	201.5	100	152.2	98.8	142.7	88.8	92.1	83	125.1	75.4	118.5
AK58	97.2	94.6	90.6	95.5	122.2	83.5	111.2	110.3	127.8	135.5	83.8	98.6	82.1	94	88.1	103	126.8	120.6	124.6	97.7	93.7	86.6	103.2	106.1	106.1	79.5	133.1	82.8	97.1	63.6	57.1	92.8	93.5	91.5	81	159.1	252.6	98.8	92.2	90.5	86.1	104.7	48.2	101.5	99.1	86.1	77.7	28.8	73
AK23	107.7	102.7	77.5	94.6	20.7	100.7	82.1	89.4	100.9	80.3	91.4	91.7	103	95	88	97	93.4	106	98.1	89.4	101.3	113.2	121.5	116.3	116.3	111.5	44.2	115.2	108	73.1	53	96.4	105.9	116.2	97.2	107.1	153.1	89.8	103.6	94	98.5	100.8	71.5	95.4	106.7	111.2	85.5	191.9	105.2
AK112	112.2	103.4	106.5	96.7	88.1	110.2	86.4	80.8	103.1	101.5	80	89	60.6	107.2	98.4	96.2	83.9	81.2	97.7	94.7	95.4	98.7	90.8	85.8	85.7	113	36.1	102.4	90.3	82.6	110.6	98.6	91.5	127.7	88.5	107.1	106.2	84.2	101.5	96.6	76.8	92.3	66.7	88.4	84.7	95.6	83.7	107.1	111.7
AK116	106.6	94.5	89.4	99.9	61.9	105.9	87.9	116.9	93.3	96.8	98	91	113.1	106.4	96.5	85.5	84.4	111.1	88.8	95.6	108.3	102.6	124.3	78.5	78.5	99.3	9.5	102	90.1	98.2	56.8	112.6	99.5	119.3	98.3	88.3	15.1	91.6	76.6	100.1	116.5	114.1	95.9	94.3	101.6	101.8	105.6	96.9	96.2
AK33	91.5	112	92.5	117.6	95.9	101.7	114.3	94.4	69.4	119.2	85.5	112.6	106.1	103.9	105.6	94.6	112.6	106.8	100.4	115.1	112.4	90.9	97.8	128	128	111.4	328.5	88.6	81.6	76.4	59.3	102.4	88.2	117.7	95.4	105.2	19.4	121.1	78.3	96.3	81.1	98.7	101.9	115.1	91.3	98.1	81.4	68.8	97.9
AK47	139.6	92.9	111.3	104.5	123.5	93.9	112.4	102.5	95	97	90.8	107.7	60.9	97.2	101.8	93.3	104.7	111.9	91.7	99.1	88.7	110.4	110.9	95.7	95.7	94.7	134.4	95.3	76.7	77.9	89	94.9	101.3	85.7	91.9	75	129.1	116.9	88.6	89.4	113	99.2	92.5	103.3	104.4	110.7	86.9	122.6	82.9
AK79	93.5	106.7	105.2	128	126.3	117	85.6	82.1	52.3	95.5	113	100	101.4	108.9	107.4	99.2	98.3	44.4	94.6	96	112.7	93.5	87	132.3	132.3	110.5	30.4	102.6	112.4	56	109.6	102.9	94	92	70.3	103.2	146.6	98.8	89.9	107.8	100.6	96.6	44.1	96.3	96.5	108.2	115.3	150.9	115.4
AK77	102.9	95.5	71.6	95.6	71.8	104.9	87.1	91	92.8	116	72.1	100.4	94.6	103.6	103.9	90.7	91.8	63.1	110.2	85.6	109.6	117.9	79.2	78.6	78.6	97.9	51.4	117.8	109.5	117.7	55.1	113.1	115.2	102.7	83.8	81.1	62.5	108.9	84.4	93.9	106.3	97.3	79.5	97.2	97.6	86.3	78.9	103.4	93.9
AK35	84.3	115.9	83	122.6	115.7	102.6	106.6	104	110.3	91.8	106.5	118.6	86.7	117.2	107.1	116.5	120.3	92.7	100.3	109	90	112.8	106.6	83.8	83.8	116.4	101.8	99.6	95.5	72	65.4	101.6	112.7	106.8	86.8	94.3	139.3	116.7	155.3	109.6	101	107.9	119.2	123.3	116.3	85.7	96.9	54.8	100
AK75	95.7	115.9	105.4	76.5	97.4	100.7	101.3	93.3	102.2	121.3	96.2	95.5	119.4	97.6	97.4	117.1	84.3	90.1	96.7	135.6	74	95	104.7	99.6	99.6	91.9	85.8	80.1	85.5	95.2	48.2	100.2	111.1	63.9	86.8	94.5	102	72.9	99.6	133.1	84.7	129.6	111.1	116.5	120.2	91.1	144.9	69.8	94.4
AK04	72.7	119.1	96.9	95.9	90.6	97.5	100.3	72.7	111.6	105.1	84.1	108	148.7	119.8	109.3	101.4	92.9	157.4	100	118.5	73.8	99.7	70.4	106.3	106.3	95.4	71.4	77.8	103.5	52.2	86	104.6	101.4	74.5	111.5	111	71.5	88.8	79.6	106.6	89.1	111.8	70.6	93.9	108.1	82	92.2	163.9	95.6
AK16	119.5	112.5	142.2	118.1	135.8	87.2	82.3	90	85	91.3	79.4	104.9	74.7	105.3	96.7	112.2	95.4	100.6	86.2	109.9	82.4	95	99.8	77.2	77.2	102.4	89.2	79.7	86.8	73.5	130.6	105.3	93.8	120	98.7	118.2	144	76.1	80	108.9	95.7	120.2	96.1	78.9	104.5	59.3	97.3	81.7	88.4
AK65	89.5	109.3	177.1	89	49.4	89.9	101.1	78.5	99.5	87.1	86.1	92.7	87.9	87.5	87.8	103.1	96.9	112.2	91.9	103.6	66.9	87.3	74.4	112.7	112.7	109	79.7	74.7	75	61.8	115.7	90	97.4	80	94.7	102.9	104.4	101.3	81.1	92	76	99.6	89	103.9	106.5	115.2	78.7	73.9	93
AK83	92.7	120.6	95	130.1	178.7	103.7	111.4	99.1	101.4	106.5	110.1	94.9	91	114.3	111.3	91.3	89.7	59.1	101	115.5	96.3	92.6	117.6	102.9	102.9	104.3	70.2	82.8	94.4	87.8	150.4	102.9	95.7	87.4	84.9	100.6	14	118.8	86.7	89.6	93.6	93.6	117.6	91.6	94.4	83.2	92.5	104.5	96
AK14	96.7	103.2	73.1	85.8	43.6	105.4	78.7	90.3	109.4	86.7	125.3	94.6	77	81.4	86.2	68.1	101.6	132.2	94.1	102.7	102.7	98.5	81.4	103.1	103.1	108.7	85.8	100.5	82.7	180	96.7	90.2	98.4	122.7	112.8	120.1	75.5	92.6	80.6	87.5	68.1	89.5	92	105.8	108.7	88.6	127.2	68.7	107.7
AK101	144.2	99.3	69.9	109.1	127.4	102.5	82	97.4	84.8	112.3	119.8	82.2	126.1	101.9	100	104.2	80.2	33.8	101.4	102.8	89.5	93.5	174.6	96.2	96.2	108.1	118.4	108.6	98.2	86.9	76.3	106.6	111.7	97.5	75.2	98.9	198.7	87.1	89.8	105.8	103.4	95.7	118	98	94.3	82.4	120.4	198.5	109.9
AK97	94.1	114.8	72.1	76.6	47.9	102	84.6	86.5	94.4	85.2	94.5	83.6	117.2	96.7	89.1	94.4	92.5	80.4	90.3	88.5	77.6	99.4	139.5	101.5	101.5	100.4	116.8	107.6	87.6	92.7	136.4	106	101.2	159.8	97.8	110.9	108.7	52.9	97.9	96.5	126.4	101.6	80.2	90.7	98.6	107	122.1	73.7	130.3
AK08	104.9	117.5	128.1	90.9	135.3	100.2	64.8	95.7	83.3	103.2	134.2	76.6	87.1	105.9	96.5	106	66.9	112.4	89.7	90.9	70.9	91.6	319.3	66.3	66.3	111.1	80.1	102.8	77.7	82.5	50.3	110.5	105.5	77.6	134.5	68.4	7.2	83.8	78.4	106.7	128.2	91	159.9	94.9	86.2	182.9	115.8	107.4	199.2
AK76	87.5	112	69.5	107.4	131.7	90.7	119.5	94.7	104.2	96.6	115.6	93.4	86.2	91.6	89.2	110.9	124.2	188.8	92.9	123.1	96.4	97.9	40.6	99.5	99.5	119.8	77.2	85.1	108.2	167.3	76.2	101.9	96	100	128.2	101.9	95.7	101	80.5	94	86.8	99.7	118.9	104	91.5	97.2	121	56.9	101.8
AK11	103.2	110.2	121.9	113.2	114.7	98.2	105.6	95.5	88.1	100.7	105.5	101.3	156.4	101.5	108.8	110.8	99.3	109.8	103.1	97.1	88.6	108.1	89.8	103.7	103.7	99.5	43.9	106.5	119.4	102.7	50.8	104.7	112	80.6	111.4	106.2	151.6	93	64.7	101.4	88.4	97.6	72.9	103.4	112.3	81.2	101.3	102.3	87
AK38	80.7	100.2	112.5	93.9	93	84	209.8	130.9	167.1	130	69.7	143.5	111.2	108.1	108.3	114.3	107.8	87.1	108.5	90.3	76.3	101.7	57.6	72.8	72.8	87	505.7	89.9	109.6	83.9	89.5	123.8	107.4	95.7	128.5	87.3	34.2	111.5	122.2	93.7	271.7	102	72.1	95.2	104.6	86.8	117.6	85.3	84.5
AK113	78.1	102.9	95	151.8	165.6	111	119.2	102	110.8	106.5	92.4	118.7	82	107.1	111.5	102.3	98	90	97	125.7	107.4	106.1	90.1	101.4	101.3	106.5	151.3	88.6	96.4	75.7	66.1	99.2	105.6	56.5	98.3	88.1	163.4	103.8	94.1	95.9	82.4	107.1	68.9	115.3	100.6	65.5	94.7	65.5	103
AK18	97.7	115.9	76.4	100.5	92.4	101.4	104.9	104.7	88.2	102	113.7	123.2	107.9	125.4	122	106.1	105.2	118.7	101.2	107.9	83.2	95.5	98.5	76	76	97.2	145	101.4	89	69.7	101.8	107.4	95.4	128.4	111.1	116.5	7.1	106.9	86.9	112.8	90.5	130	72.2	98.9	101.9	92.6	89.4	99.6	108.2
AK117	84.9	97.7	112.3	93.6	88.5	111	96.4	103.9	95.3	118.6	91.5	84.5	136.6	109.2	82.6	86.4	86	101.7	69.7	98.6	72.5	95.7	81.8	91.8	91.9	102.4	91.7	114.6	129.8	90.4	164.2	142.9	87.2	117.4	120.9	88.4	59	76.7	74	88.3	174.9	112.2	80.5	92.7	84.2	72.7	125.5	38.3	94.3
AK114	110.9	105.5	86.3	113.7	99.4	105.5	94.2	101	95.3	103.5	90.5	105.6	91.9	114	111.6	95.9	91	101.5	105.9	106.8	96	97.5	99.8	92.7	92.7	112.1	108.2	117.9	95.2	155.8	59.5	94.5	102.1	130.2	110.5	93.8	158.1	122.5	89.2	117.4	103.8	96.8	85.2	115.3	96.6	94	113	76.9	92.8
AK64	109.2	87.5	81.8	113.1	116.7	103.3	106.1	100.2	93.7	110.9	114.9	107	131.5	129.1	121.5	90.3	77.5	83.8	104.8	98.2	105.8	105.1	76.7	122.6	122.6	94.7	25.9	125.7	123.9	139.1	96.5	98.4	119.7	74.8	88	101.4	15.8	118.6	87.4	111.2	89.2	100.4	104.6	99.5	85.4	101.5	113.2	87.7	88
AK87	110.7	93.7	94	93.1	58.9	91.5	115.1	95.4	105.6	92	95.2	113.1	103.4	108.9	99.1	94.6	124.2	109.3	94.9	98.6	100.9	111.5	87.9	128.8	128.8	111.8	155.7	96.8	116.1	134	142.1	101.5	107.6	103.2	103.9	95.6	85.4	134.2	89.4	99.3	127.1	101.2	81.1	123.6	96.9	116.9	100.9	151.7	87.9
AK124	98.3	118.1	102.8	149.3	16.8	85.2	124.5	75.6	108.8	92.4	134.5	105.8	66.9	77.4	95.5	112.5	132.2	110.8	96.5	127.4	91.2	92.1	138.1	85.8	85.8	95.1	173.6	85.6	79.7	71.5	71.7	101.9	109.4	110	100	88.8	9.8	104.4	92.8	109.3	102.5	115.8	103.4	120.8	100.2	100.4	110.9	54.5	82.9
AK10	74	92.3	134.8	98.1	70.2	93.4	103	93.1	111.3	93.4	75.1	102.2	135.4	81.9	93.2	98	107.9	117.9	106.5	120.1	95.2	112.6	83.8	96.3	96.2	91.8	48.7	112.4	140.7	111.1	61.7	114.9	94.5	115.6	85.2	109.4	124.1	115	90	86	91.4	100	68.9	95	96.3	152.1	86.5	125.9	72.4
AK119	73.7	107	137.2	77.5	38.9	106.4	102.8	113.3	111.7	106.9	86.9	93.4	80.4	82.1	80.4	94.3	96.8	68.8	94.2	106.2	104.7	82.6	101.7	137.1	137.2	100.8	107.2	81	66.1	85.5	107.3	85	119.2	85.3	79	100.8	128.7	111.7	81	96.1	77.2	98.1	82.5	99.4	98.7	196.4	104	84.4	123.9
AK07	108.9	95.5	92.8	78.8	91.4	108.1	89.9	117	109.8	96.4	83.3	103.6	114.7	107.7	106.8	101.6	99.7	124	98.3	97.2	89.7	135.4	79.7	76.1	76.1	97	9.2	159	116.3	92.3	61.6	102.7	119	102	106.9	76.1	149.1	97.1	118.2	97.4	77.6	102.9	88.5	92.8	98.4	113.9	81.1	80.5	86.4
AK72	62.6	101.9	113.7	128.4	156	100.4	108.3	139.4	106.2	107.2	76.7	87	99.7	106.8	100.5	95.9	93.1	56.8	94	114.1	110.3	93.2	62.3	127.5	127.5	120.7	140.1	106.6	95.7	60.1	73.8	95.9	98.6	136.8	78.1	102.4	60.3	117.8	107.4	88.2	98.2	95	108.6	112.5	82.8	80.5	82.7	108.3	122.7
AK96	116.3	96	109.9	139.2	106.5	103.1	102.6	103.4	94.7	98	108.7	111.9	201.8	125.8	128.8	93.7	96.6	99.6	98	109.5	112.8	132.5	110.2	56.8	56.8	141.8	23	132	167.9	119.9	30.2	123.6	143.6	111.1	102.4	55.8	108.7	136.7	114.1	123.4	101.8	100	76.6	86.1	93.4	98.6	92.6	85.4	112.8
AK70	85.6	92.1	112	103.6	57.6	110.3	117.8	95.6	112	121.8	99.9	111	106.5	103.2	110.9	102.3	103.5	110.7	98	106.4	85.1	116.8	87.1	105.1	105.1	93.9	109.2	89.6	106.9	180.4	34.9	99.5	113.2	73.8	97.5	86.3	173.2	112	85.2	93.4	87.4	96.8	106.2	100	92.1	136.9	82.4	57.3	70.7
AK66	89.3	103	93.7	102	85.5	111.7	89.1	92.6	98.3	98.2	98.1	97.7	113.8	97.9	96.6	96.5	87.3	66.3	100	79.8	109.9	96.5	69.1	121.8	121.8	103.4	29.2	107.3	89.2	92.6	119.4	96.6	94.2	110.9	91	92.7	250.7	96	94	93.4	91	86.5	118.8	95.7	94.7	113.9	133.1	100.7	98.4
AK121	110.5	106.5	150.9	70.5	80.9	107	82.1	82.3	73.9	97	96.6	90.6	94.9	96.5	99.1	97.9	89.7	74.8	96.4	90.9	94.5	99.2	90	104.1	104.1	96.8	21.3	102.6	99	109.4	221.3	94.5	105.1	103.1	105.7	94.7	100.8	95.6	82	105.4	108.1	92.7	108.8	104	88.3	124.6	95.5	120.1	107.8
AK37	84.4	122.2	63	113.7	123.4	92.2	98.5	67.8	97	98	117.2	103.7	69.3	99.5	98.1	107.6	135.3	159.7	91.4	112.3	83.1	115.8	80.7	85.6	85.6	113.9	37.8	88.3	94.2	59.3	65.3	100.3	98.8	90.2	136.3	75.4	122	109.7	143.2	91	87.5	95.1	87	101.5	81.1	132.5	112.1	215.6	94.5
AK88	104.7	115.6	72.7	130.8	118.7	106.6	75.5	93.4	102.2	87.2	115.4	106.1	86.3	105.5	102.5	107.7	99.6	113.1	96	96.3	93.8	109.2	106.1	83.8	83.8	109.5	35.9	96.5	98.7	104.6	64	102.6	107.5	119.5	103.9	85.2	103.5	98.2	91.3	94.4	104.7	104.9	72.4	98.4	107.8	83	106.8	88.1	109.8
AK40	108.2	96.9	85.1	108.3	99.1	101.7	99.1	82.4	96.1	107.2	127.2	106.6	111.9	104.8	98.2	87.7	77.4	76.5	98.2	119.9	82.3	105.3	108.6	84	84	86.7	152.5	104.5	96.3	45.5	152.5	123.8	109.6	114.6	102.7	89.8	118.5	69	99.7	122.4	100.4	88.7	98.5	98.3	95.8	94	123.2	121.6	117.2
[truncated: 186 more columns]
