# Supplementary material for: Comprehensive Insights into Obesity and Type 2 Diabetes from Protein Network, Canonical Pathway, Phosphorylation and Antimicrobial Peptide Signatures of Human Serum
Source: Proteomes. 2025 Dec 17;13(4):67. doi: 10.3390/proteomes13040067 (PMC12736859; doi:10.3390/proteomes13040067)
Supplement: Supplementary file 1 [file proteomes-13-00067-s001.zip › Supplementary_Table_S4.xlsx]

## Sheet: Identified_proteins_DIA
UniProt ID	Gene name	Protein name
Q9H6S0	YTHDC2	3'-5' RNA helicase YTHDC2
P10809	HSPD1	60 kDa heat shock protein, mitochondrial
P62736	ACTA2	Actin, aortic smooth muscle
P60709	ACTB	Actin, cytoplasmic 1
Q9HDC9	APMAP	Adipocyte plasma membrane-associated protein
Q15848	ADIPOQ	Adiponectin
P43652	AFM	Afamin
P02768	ALB	Albumin
P02763	ORM1	Alpha-1-acid glycoprotein 1
P19652	ORM2	Alpha-1-acid glycoprotein 2
P01011	SERPINA3	Alpha-1-antichymotrypsin
P01009	SERPINA1	Alpha-1-antitrypsin
P04217	A1BG	Alpha-1B-glycoprotein
P08697	SERPINF2	Alpha-2-antiplasmin
P02765	AHSG	Alpha-2-HS-glycoprotein
P01023	A2M	Alpha-2-macroglobulin
P06733	ENO1	Alpha-enolase
P01019	AGT	Angiotensinogen
P01008	SERPINC1	Antithrombin-III
P02647	APOA1	Apolipoprotein A-I
P02652	APOA2	Apolipoprotein A-II
P06727	APOA4	Apolipoprotein A-IV
P04114	APOB	Apolipoprotein B-100
P02654	APOC1	Apolipoprotein C-I
P02655	APOC2	Apolipoprotein C-II
P02656	APOC3	Apolipoprotein C-III
P55056	APOC4	Apolipoprotein C-IV
P05090	APOD	Apolipoprotein D
P02649	APOE	Apolipoprotein E
Q13790	APOF	Apolipoprotein F
O14791	APOL1	Apolipoprotein L1
O95445	APOM	Apolipoprotein M
P08519	LPA	Apolipoprotein(a)
O75882	ATRN	Attractin
P02749	APOH	Beta-2-glycoprotein 1
P61769	B2M	Beta-2-microglobulin
Q96KN2	CNDP1	Beta-Ala-His dipeptidase
P43251	BTD	Biotinidase
P04003	C4BPA	C4b-binding protein alpha chain
P20851	C4BPB	C4b-binding protein beta chain
P55290	CDH13	Cadherin-13
P33151	CDH5	Cadherin-5
P00915	CA1	Carbonic anhydrase 1
Q96IY4	CPB2	Carboxypeptidase B2
P15169	CPN1	Carboxypeptidase N catalytic chain
P22792	CPN2	Carboxypeptidase N subunit 2
P49747	COMP	Cartilage oligomeric matrix protein
P04040	CAT	Catalase
P49913	CAMP	Cathelicidin antimicrobial peptide
P16070	CD44	CD44 antigen
O43866	CD5L	CD5 antigen-like
P00450	CP	Ceruloplasmin
P06276	BCHE	Cholinesterase
P10909	CLU	Clusterin
P00740	F9	Coagulation factor IX
P12259	F5	Coagulation factor V
P00742	F10	Coagulation factor X
P03951	F11	Coagulation factor XI
P00748	F12	Coagulation factor XII
P05160	F13B	Coagulation factor XIII B chain
P12111	COL6A3	Collagen alpha-3(VI) chain
Q9BWP8	COLEC11	Collectin-11
P02745	C1QA	Complement C1q subcomponent subunit A
P02746	C1QB	Complement C1q subcomponent subunit B
P02747	C1QC	Complement C1q subcomponent subunit C
P00736	C1R	Complement C1r subcomponent
Q9NZP8	C1RL	Complement C1r subcomponent-like protein
P09871	C1S	Complement C1s subcomponent
P06681	C2	Complement C2
P01024	C3	Complement C3
P0C0L4	C4A	Complement C4-A
P0C0L5	C4B	Complement C4-B
P01031	C5	Complement C5
P13671	C6	Complement component C6
P10643	C7	Complement component C7
P07357	C8A	Complement component C8 alpha chain
P07358	C8B	Complement component C8 beta chain
P07360	C8G	Complement component C8 gamma chain
P02748	C9	Complement component C9
P00751	CFB	Complement factor B
P00746	CFD	Complement factor D
P08603	CFH	Complement factor H
Q03591	CFHR1	Complement factor H-related protein 1
P36980	CFHR2	Complement factor H-related protein 2
Q92496	CFHR4	Complement factor H-related protein 4
Q9BXR6	CFHR5	Complement factor H-related protein 5
P05156	CFI	Complement factor I
P08185	SERPINA6	Corticosteroid-binding globulin
P01034	CST3	Cystatin-C
P81605	DCD	Dermcidin
P15924	DSP	Desmoplakin
P78527	PRKDC	DNA-dependent protein kinase catalytic subunit
P09172	DBH	Dopamine beta-hydroxylase
Q96JB1	DNAH8	Dynein axonemal heavy chain 8
P68104	EEF1A1	Elongation factor 1-alpha 1
P11021	HSPA5	Endoplasmic reticulum chaperone BiP
Q16610	ECM1	Extracellular matrix protein 1
Q92945	KHSRP	Far upstream element-binding protein 2
Q9UGM5	FETUB	Fetuin-B
P02671	FGA	Fibrinogen alpha chain
P02751	FN1	Fibronectin
P23142	FBLN1	Fibulin-1
Q15485	FCN2	Ficolin-2
O75636	FCN3	Ficolin-3
Q08380	LGALS3BP	Galectin-3-binding protein
Q92820	GGH	Gamma-glutamyl hydrolase
P06396	GSN	Gelsolin
P22352	GPX3	Glutathione peroxidase 3
P04406	GAPDH	Glyceraldehyde-3-phosphate dehydrogenase
Q8WU03	GLYATL2	Glycine N-acyltransferase-like protein 2
P00738	HP	Haptoglobin
P00739	HPR	Haptoglobin-related protein
P69905	HBA1	Hemoglobin subunit alpha
P68871	HBB	Hemoglobin subunit beta
P02790	HPX	Hemopexin
P05546	SERPIND1	Heparin cofactor 2
Q04756	HGFAC	Hepatocyte growth factor activator
P26927	MST1	Hepatocyte growth factor-like protein
P07910	HNRNPC	Heterogeneous nuclear ribonucleoproteins C1/C2
Q2TB90	HKDC1	Hexokinase HKDC1
P04196	HRG	Histidine-rich glycoprotein
P04908	H2AC4	Histone H2A type 1-B/E
O60814	H2BC12	Histone H2B type 1-K
Q14520	HABP2	Hyaluronan-binding protein 2
P01876	IGHA1	Immunoglobulin heavy constant alpha 1
P01880	IGHD	Immunoglobulin heavy constant delta
P01857	IGHG1	Immunoglobulin heavy constant gamma 1
P01859	IGHG2	Immunoglobulin heavy constant gamma 2
P01860	IGHG3	Immunoglobulin heavy constant gamma 3
P01861	IGHG4	Immunoglobulin heavy constant gamma 4
P01871	IGHM	Immunoglobulin heavy constant mu
A0A0C4DH43	IGHV2-70D	Immunoglobulin heavy variable 2-70D
A0A0B4J1V0	IGHV3-15	Immunoglobulin heavy variable 3-15
P01768	IGHV3-30	Immunoglobulin heavy variable 3-30
P01780	IGHV3-7	Immunoglobulin heavy variable 3-7
A0A0B4J1Y9	IGHV3-72	Immunoglobulin heavy variable 3-72
P01591	JCHAIN	Immunoglobulin J chain
P01834	IGKC	Immunoglobulin kappa constant
P0DOX7	IGK	Immunoglobulin kappa light chain
A0A075B6P5	IGKV2-28	Immunoglobulin kappa variable 2-28
P06310	IGKV2-30	Immunoglobulin kappa variable 2-30
A0A075B6S2	IGKV2D-29	Immunoglobulin kappa variable 2D-29
A0A0C4DH25	IGKV3D-20	Immunoglobulin kappa variable 3D-20
P0DOY2	IGLC2	Immunoglobulin lambda constant 2
A0A075B6I9	IGLV7-46	Immunoglobulin lambda variable 7-46
A0A075B6I0	IGLV8-61	Immunoglobulin lambda variable 8-61
B9A064	IGLL5	Immunoglobulin lambda-like polypeptide 5
P17936	IGFBP3	Insulin-like growth factor-binding protein 3
P35858	IGFALS	Insulin-like growth factor-binding protein complex acid labile subunit
P19827	ITIH1	Inter-alpha-trypsin inhibitor heavy chain H1
P19823	ITIH2	Inter-alpha-trypsin inhibitor heavy chain H2
Q06033	ITIH3	Inter-alpha-trypsin inhibitor heavy chain H3
Q14624	ITIH4	Inter-alpha-trypsin inhibitor heavy chain H4
P13598	ICAM2	Intercellular adhesion molecule 2
P29622	SERPINA4	Kallistatin
P01042	KNG1	Kininogen-1
P02788	LTF	Lactotransferrin
P02750	LRG1	Leucine-rich alpha-2-glycoprotein
P18428	LBP	Lipopolysaccharide-binding protein
P08637	FCGR3A	Low affinity immunoglobulin gamma Fc region receptor III-A
P14151	SELL	L-selectin
P51884	LUM	Lumican
Q9Y5Y7	LYVE1	Lymphatic vessel endothelial hyaluronic acid receptor 1
P13473	LAMP2	Lysosome-associated membrane glycoprotein 2
P61626	LYZ	Lysozyme C
P48740	MASP1	Mannan-binding lectin serine protease 1
O00187	MASP2	Mannan-binding lectin serine protease 2
P11226	MBL2	Mannose-binding protein C
P14780	MMP9	Matrix metalloproteinase-9
P08571	CD14	Monocyte differentiation antigen CD14
Q13201	MMRN1	Multimerin-1
Q96PD5	PGLYRP2	N-acetylmuramoyl-L-alanine amidase
O00533	CHL1	Neural cell adhesion molecule L1-like protein
Q09666	AHNAK	Neuroblast differentiation-associated protein AHNAK
Q6UXB8	PI16	Peptidase inhibitor 16
P04180	LCAT	Phosphatidylcholine-sterol acyltransferase
P80108	GPLD1	Phosphatidylinositol-glycan-specific phospholipase D
P00558	PGK1	Phosphoglycerate kinase 1
P55058	PLTP	Phospholipid transfer protein
P36955	SERPINF1	Pigment epithelium-derived factor
P03952	KLKB1	Plasma kallikrein
P05155	SERPING1	Plasma protease C1 inhibitor
P05154	SERPINA5	Plasma serine protease inhibitor
P00747	PLG	Plasminogen
P13796	LCP1	Plastin-2
P13797	PLS3	Plastin-3
P02775	PPBP	Platelet basic protein
P07359	GP1BA	Platelet glycoprotein Ib alpha chain
P40197	GP5	Platelet glycoprotein V
P0CG47	UBB	Polyubiquitin-B
P20742	PZP	Pregnancy zone protein
A0A075B6R9	IGKV2D-24	Probable non-functional immunoglobulin kappa variable 2D-24
P02760	AMBP	Protein AMBP
Q9Y6V0	PCLO	Protein piccolo
P05109	S100A8	Protein S100-A8
P06702	S100A9	Protein S100-A9
Q9UK55	SERPINA10	Protein Z-dependent protease inhibitor
Q92954	PRG4	Proteoglycan 4
P00734	F2	Prothrombin
A6NMY6	ANXA2P2	Putative annexin A2-like protein
Q12913	PTPRJ	Receptor-type tyrosine-protein phosphatase eta
P35251	RFC1	Replication factor C subunit 1
P02753	RBP4	Retinol-binding protein 4
P49908	SELENOP	Selenoprotein P
Q52WX2	SBK1	Serine/threonine-protein kinase SBK1
P02787	TF	Serotransferrin
P0DJI8	SAA1	Serum amyloid A-1 protein
P35542	SAA4	Serum amyloid A-4 protein
P02743	APCS	Serum amyloid P-component
P27169	PON1	Serum paraoxonase/arylesterase 1
Q15166	PON3	Serum paraoxonase/lactonase 3
P04278	SHBG	Sex hormone-binding globulin
P09486	SPARC	SPARC
Q14515	SPARCL1	SPARC-like protein 1
P11277	SPTB	Spectrin beta chain, erythrocytic
O00391	QSOX1	Sulfhydryl oxidase 1
Q9Y490	TLN1	Talin-1
P05452	CLEC3B	Tetranectin
P07996	THBS1	Thrombospondin-1
P05543	SERPINA7	Thyroxine-binding globulin
P02786	TFRC	Transferrin receptor protein 1
Q15582	TGFBI	Transforming growth factor-beta-induced protein ig-h3
P02766	TTR	Transthyretin
Q6EMK4	VASN	Vasorin
P08670	VIM	Vimentin
P02774	GC	Vitamin D-binding protein
P04070	PROC	Vitamin K-dependent protein C
P07225	PROS1	Vitamin K-dependent protein S
P22891	PROZ	Vitamin K-dependent protein Z
P04004	VTN	Vitronectin
P04275	VWF	von Willebrand factor
P25311	AZGP1	Zinc-alpha-2-glycoprotein

## Sheet: Protein_quantities_DIA
Sample_ID/Gene_name	A1BG	A2M	ACTA2	ACTB	ADIPOQ	AFM	AGT	AHNAK	AHSG	ALB	AMBP	ANXA2P2	APCS	APMAP	APOA1	APOA2	APOA4	APOB	APOC1	APOC2	APOC3	APOC4	APOD	APOE	APOF	APOH	APOL1	APOM	ATRN	AZGP1	B2M	BCHE	BTD	C1QA	C1QB	C1QC	C1R	C1RL	C1S	C2	C3	C4A	C4B	C4BPA	C4BPB	C5	C6	C7	C8A
Sample_ID/UniProt_ID	P04217	P01023	P62736	P60709	Q15848	P43652	P01019	Q09666	P02765	P02768	P02760	A6NMY6	P02743	Q9HDC9	P02647	P02652	P06727	P04114	P02654	P02655	P02656	P55056	P05090	P02649	Q13790	P02749	O14791	O95445	O75882	P25311	P61769	P06276	P43251	P02745	P02746	P02747	P00736	Q9NZP8	P09871	P06681	P01024	P0C0L4	P0C0L5	P04003	P20851	P01031	P13671	P10643	P07357
133	2.43699e+06					778129			1.79396e+06	8.72622e+06			645427		1.11183e+07	6.10238e+06	2.68342e+06	1.22816e+06	1.08587e+06	984436	4.85654e+06	94600.9	1.17e+06	1.25884e+06		2.38684e+06	104736	228566		1.29051e+06					298888	333928	241726	196909	361092	281633	4.91828e+06		1.3538e+06	1.08099e+06		194199	222889		220165
173	1.21946e+07			783314		7.5146e+06	7.40092e+06		7.3781e+06	7.16373e+07			3.60714e+06		7.54768e+07	2.81257e+07	4.41222e+07	2.34388e+06	9.03414e+06	1.55248e+07	3.15715e+07	432770	8.70667e+06	1.74198e+07		2.55191e+07	511658	2.05565e+06		8.50072e+06					1.17024e+06		1.98355e+06	331635	3.75398e+06		8.64433e+06		2.30565e+06	1.63201e+06			1.62621e+06		217840
325	2.87111e+06			468751		8.256e+06	4.21389e+06		2.14619e+07	4.68303e+07	837600		1.99829e+07		6.61728e+07	2.36177e+07	2.71395e+07	3.258e+06	2.95586e+06	4.65057e+06	1.23999e+07		1.52294e+07	1.27385e+07		2.51563e+07				5.89471e+06						145763	2.28236e+06	402214	2.6821e+06		1.32242e+07	1.19777e+06	7.4736e+06	3.04861e+06					244095
380	2.48864e+07	276300		376396	41514	8.95846e+06	8.08798e+06		1.42832e+07	4.59628e+07	1.1544e+06		3.04459e+06		7.44848e+07	2.78427e+07	1.23959e+07	2.79675e+06	3.22228e+06	2.20877e+06	1.48457e+07	238737	9.35662e+06	7.01891e+06		6.48253e+06	276927	768183	125969	4.48907e+06	163218		329405		943463	862295	1.56437e+06	382417	2.69166e+06	396518	1.06173e+07	1.44831e+06	3.73647e+06	2.54412e+06		657306	721754	299088	448871
398	6.4507e+06	1.10919e+06				1.66282e+06	1.52955e+06		2.62858e+06	9.10881e+07	887920		1.11197e+06		1.94128e+07	5.57925e+06	1.80632e+06	2.96288e+06	522314	781202	2.69289e+06		3.12381e+06	1.22925e+06		740030		1.48456e+06		1.04105e+06					316037	1.29071e+06	467382		713454	514953	1.0671e+07	554766	2.51907e+06	679029		738103	701445	423000	211199
451	690013	47741.2		99701.8		282771	438340		2.30085e+06	4.63686e+06			491763		8.45478e+06	2.34549e+06	1.93225e+06	1.47173e+06	835754	552034	1.61753e+06		633554	683869		1.59529e+06	30476.2			935497					429457	158501	304706	194649	265404	119073	4.74483e+06	436769	1.45857e+06	400158		132227	216560		87009.1
242	3.66626e+07	3.20256e+06				9.11826e+06	4.07076e+06		4.44209e+07	1.67854e+08	4.89827e+06		9.29303e+06		9.47136e+07	2.12093e+07	1.5375e+07	1.8398e+07	3.38661e+06	4.9673e+06	1.03899e+07		1.00072e+07	6.55959e+06		1.01492e+07		3.40896e+06		9.22859e+06		2.43636e+06	2.00258e+06		7.18654e+06	1.02743e+07	2.0843e+06		6.02482e+06	1.82659e+06	6.81055e+07		1.50897e+07	3.052e+06		4.16447e+06	1.70546e+06	1.92284e+06
249	8.26138e+06					1.99696e+06	2.78722e+06		7.38367e+06	2.04959e+07			1.15054e+06		3.41069e+07	1.14308e+07	8.3849e+06	1.03659e+06	1.92849e+06	1.21913e+06	2.67233e+06		3.23281e+06	1.90514e+06		6.02471e+06		977980		1.98674e+06							762019		1.12712e+06		5.52513e+06		1.72415e+06	1.21079e+06				513402
299	1.29061e+07	438633				7.0542e+06	5.2442e+06		1.3117e+07	8.50416e+07	1.33331e+06		1.82444e+06		3.58442e+07	1.22375e+07	9.85981e+06	9.99003e+06	1.90759e+06	2.45333e+06	1.13502e+07	366512	6.19038e+06	5.52281e+06		3.51781e+06	276240	2.34869e+06		3.13589e+06					1.25305e+06	1.88331e+06	643928	356003	2.59367e+06	2.9458e+06	1.67042e+07		3.73513e+06	1.54509e+06		1.87384e+06	933422	1.93106e+06	1.01204e+06
312										2.11011e+09
313	4.88421e+07	1.18711e+06		648787		7.52869e+06	4.57167e+06		3.97819e+07	9.20294e+07	4.52057e+06		5.01351e+06		2.14688e+08	3.13404e+07	2.55105e+07	2.78868e+07	8.23014e+06	7.1346e+06	3.63298e+07	1.20338e+06	1.6637e+07	1.36554e+07		1.41113e+07		8.11498e+06	616854	1.0909e+07		1.03489e+06	937164		4.84291e+06	6.74371e+06	1.99714e+06	476506	6.16875e+06	2.88392e+06	6.92429e+07	2.22637e+06	1.57228e+07	3.65193e+06	2.26667e+06	4.77116e+06	3.59818e+06	1.46028e+06	2.9094e+06
318	5.50172e+06					2.9305e+06	1.40057e+06		4.83149e+06	2.08051e+07	288441		1.01603e+06		2.55993e+07	1.00746e+07	4.93118e+06	1.98527e+06	1.92685e+06	4.12597e+06	2.93925e+06		2.94739e+06	1.82312e+06		4.8132e+06		897902		1.83432e+06						1.02279e+06			989729		6.53533e+06	889365	2.25439e+06	847241		708611	855280
323	1.23306e+07	808893		1.03065e+06		8.54705e+06	6.51229e+06		1.38657e+07	1.41462e+08	2.32278e+06		5.34122e+06		3.78982e+07	1.707e+07	9.67501e+06	1.39504e+07	2.50268e+06	5.3172e+06	1.4159e+07	493234	9.19213e+06	4.96769e+06		5.30484e+06		2.48407e+06		3.93501e+06					1.42983e+06	1.25899e+06			2.37537e+06	1.21572e+06	2.67552e+07		5.5267e+06	2.72863e+06		1.67817e+06	475202	2.06141e+06
324	4.23694e+07	3.87997e+06		507891		1.27595e+07	2.98029e+06	532818	5.9475e+07	3.58311e+08	2.37538e+06		5.75122e+06		1.61434e+08	2.47717e+07	2.28533e+07	1.62298e+07	8.06923e+06	5.9424e+06	1.48941e+07	451370	1.48436e+07	1.10314e+07		8.15566e+06	1.63238e+06	9.8373e+06	468558	8.19162e+06		1.49856e+06	1.50176e+06		9.93571e+06	5.71214e+06	2.77854e+06	862783	4.78086e+06	2.9315e+06	5.57581e+07	5.37299e+06	8.7184e+06	3.82268e+06		5.93969e+06	2.0119e+06	1.23042e+06	2.0279e+06
326	1.10407e+07					1.49167e+07	6.28896e+06		1.51611e+07	1.42499e+08			3.32587e+06		5.293e+07	1.65044e+07	1.17519e+07	6.7703e+06	2.04692e+06	3.22536e+06	1.82512e+07		8.97203e+06	5.65607e+06		3.8246e+06				5.09664e+06									2.88518e+06		1.54578e+07		5.16019e+06	2.89811e+06
333	1.42805e+07	1.0451e+06				6.39429e+06	2.60548e+06		2.55567e+07	7.49706e+07	1.93669e+06		3.06255e+06		4.66364e+07	8.41234e+06	6.93316e+06	9.0482e+06	1.5272e+06	1.11801e+06	4.31998e+06		4.93944e+06	5.19281e+06		4.66735e+06	456571	3.49125e+06		3.46317e+06			671598		4.34194e+06	6.40426e+06	1.22246e+06	333869	2.13879e+06	1.60757e+06	2.93371e+07		7.78895e+06	2.11821e+06		3.30871e+06	1.34203e+06	754975	570563
344	4.81962e+06					1.43943e+06	1.95624e+06		2.56602e+06	7.63952e+06			586565		1.25596e+07	8.51605e+06	2.69142e+06	3.80175e+06			4.49631e+06		1.80221e+06	1.12372e+06		1.4698e+06		725909		1.69989e+06					602321	1.39786e+06			1.09548e+06	533663	9.34937e+06		2.23283e+06			764023
354	3.91222e+07	2.73378e+06		544323		1.08419e+07	4.60161e+06		3.95261e+07	6.28436e+08	3.99837e+06		4.18691e+06		2.74288e+08	3.3363e+07	3.7289e+07	1.76221e+07	1.09068e+07	4.11789e+06	2.28498e+07	354001	1.64647e+07	7.25632e+06		1.95874e+07	1.01362e+06	1.34161e+07	504647	1.45143e+07	917483	1.77054e+06	1.30795e+06	4.65007e+06	6.07843e+06	7.00639e+06	2.33082e+06	617210	6.3886e+06	2.52781e+06	5.42287e+07	3.42697e+06	1.23608e+07	3.02803e+06	1.01318e+06	4.45432e+06	3.1974e+06	1.36144e+06	2.51659e+06
355	2.52447e+07					8.8897e+06	9.39324e+06		2.16632e+07	6.94238e+07	3.76034e+06		1.17136e+07		6.35255e+07	2.35512e+07	1.50294e+07	1.45887e+07	1.89179e+06		2.03876e+07		1.17769e+07	2.96777e+06		1.0527e+07				5.83172e+06						3.69198e+06	3.09974e+06		5.15764e+06	4.02616e+06	6.27444e+07		1.30835e+07	4.63009e+06	1.13044e+06	2.71491e+06		3.72654e+06
359	9.12418e+07	2.30652e+07		1.30178e+06		1.06029e+07	5.45562e+06		8.36201e+07	1.19556e+09	1.05438e+07		5.18844e+06		3.00349e+08	6.53843e+07	3.58142e+07	4.23587e+07	1.04583e+07	5.81533e+06	2.61694e+07		1.67407e+07	1.06605e+07	207470	2.51147e+07	791231	2.07869e+07	1.9198e+06	1.76665e+07		9.28847e+06			8.64449e+06	1.80282e+07	2.94445e+06	609393	1.11397e+07	5.03966e+06	1.50174e+08		2.30875e+07	5.33333e+06	1.77929e+06	9.97959e+06	5.2428e+06	4.17287e+06	4.12125e+06
363	5.30169e+06					1.48441e+06	822293		3.23679e+06	1.56026e+07			969113		3.04576e+07	7.47361e+06	5.67064e+06	1.23082e+06	1.23398e+06	2.63036e+06	4.97391e+06		1.56741e+06	2.71515e+06		1.90824e+06				1.7679e+06									872373		2.24243e+06
365	3.64697e+07	5.86725e+06		469562		9.55625e+06	1.11011e+07		4.27569e+07	1.78744e+08	4.93996e+06		1.12793e+07		1.29525e+08	4.28107e+07	2.27137e+07	3.63426e+07	4.13527e+06	8.4066e+06	1.84904e+07	1.0803e+06	2.9825e+07	8.02181e+06		1.57351e+07	724419	7.84558e+06	774764	1.11273e+07	3.22824e+06	940131	946688		6.68642e+06	8.65502e+06	2.97006e+06	1.43038e+06	6.08891e+06	4.00562e+06	9.72176e+07	6.44742e+06	2.75245e+07	7.22031e+06		7.55052e+06	2.44604e+06	2.33055e+06	3.82232e+06
370	1.61897e+07	973558		537946		1.23876e+07	9.08171e+06		3.09861e+07	8.0546e+07	1.44123e+06		5.96232e+06		1.27265e+08	3.79621e+07	2.22895e+07	1.31208e+07	5.34512e+06	2.02517e+07	4.19323e+07	1.27363e+06	1.17844e+07	1.18587e+07		1.30222e+07	434740	1.9836e+06		8.21301e+06		546074	551018		2.11937e+06	2.00893e+06	1.42086e+06	939581	3.90302e+06	2.31455e+06	4.37508e+07	9.31089e+06	8.45456e+06	4.54217e+06		2.00295e+06	1.5328e+06	649350	2.45071e+06
391	7.26457e+07	1.69358e+06				1.27734e+07	7.52134e+06		5.44806e+07	9.36001e+07	4.64778e+06		8.46273e+06		1.54165e+08	3.26165e+07	2.68362e+07	2.94861e+07	7.16411e+06	6.98852e+06	3.30826e+07		2.06214e+07	8.4075e+06		1.45931e+07	1.22297e+06	6.51362e+06		1.14775e+07		1.27058e+06			1.04437e+07	9.11585e+06	3.77928e+06	888119	6.25428e+06	4.63467e+06	9.32261e+07	1.61107e+06	2.02373e+07	5.79887e+06		1.06446e+07	3.89813e+06	2.36129e+06	4.39601e+06
392	9.32913e+07	4.76158e+06		686538		2.41159e+07	1.35359e+07		5.14014e+07	4.30773e+08	1.48742e+07		1.29975e+07		4.04521e+08	1.22917e+08	5.0656e+07	5.03624e+07	1.4882e+07	2.28619e+07	7.91816e+07	4.80825e+06	2.29374e+07	1.59594e+07		4.97241e+07		1.63483e+07	1.28782e+06	2.50997e+07		3.15431e+06	2.18871e+06		4.85637e+06	1.17064e+07	2.02603e+06	648964	1.25715e+07	4.70667e+06	1.62686e+08	6.92334e+06	3.92181e+07	1.42018e+07	4.14317e+06	7.76551e+06	4.5838e+06	4.9896e+06	3.80782e+06
395	6.97864e+07	2.70935e+06		819811	318847	3.47224e+07	1.87487e+07		1.31128e+08	2.10346e+08	9.11737e+06		1.77797e+07		4.03295e+08	1.34486e+08	3.92752e+07	5.68069e+07	7.91728e+06	1.89158e+07	5.14268e+07	1.93241e+06	4.5405e+07	2.84816e+07		5.31511e+07	1.74918e+06	1.08495e+07	1.75715e+06	2.28875e+07	1.22307e+06	3.91721e+06	2.21289e+06		1.00054e+07	1.51001e+07	5.29936e+06	1.53802e+06	1.32312e+07	8.16123e+06	1.92937e+08	6.53327e+06	3.09905e+07	1.75496e+07	3.47308e+06	1.07049e+07	6.5458e+06	5.0759e+06	8.62431e+06
396	1.63211e+07	487193				8.09906e+06	5.35431e+06		1.32004e+07	4.33886e+07	1.73003e+06		3.97929e+06		8.15376e+07	2.46175e+07	7.4975e+06	5.95802e+06	2.18323e+06	2.19719e+06	6.26694e+06		6.45155e+06	3.3523e+06		6.08817e+06	173246	1.42261e+06		4.08285e+06		251167	576668		1.06894e+06	1.53392e+06	1.84556e+06		2.8135e+06	809438	1.93692e+07	3.49801e+06	6.59495e+06	3.19417e+06		967876	945448	1.91543e+06	943926
406	4.93584e+06	813431				2.73296e+06	2.10873e+06		4.68706e+06	1.83424e+07	572761				1.3489e+07	5.21646e+06	3.10916e+06	3.98482e+06	376301		3.16539e+06		2.12411e+06							2.93588e+06						785224				445488	1.13756e+07	669324	3.43451e+06					538348
415	1.95381e+07									8.67254e+07					1.54328e+08		1.53407e+07																								6.70842e+07		3.1231e+07
418	1.00762e+07	2.97233e+06				7.50644e+06	6.13463e+06		1.14484e+07	5.45528e+07	1.68772e+06		2.62989e+06		4.64972e+07	1.64915e+07	9.64989e+06	7.83543e+06	1.24993e+06	3.65399e+06	2.08219e+07		8.08312e+06	7.38176e+06		7.79508e+06				3.65223e+06									2.3252e+06	1.31354e+06	2.40098e+07	3.06172e+06	6.37362e+06			1.16264e+06		1.56459e+06
423	1.03345e+07	6.38643e+06		194450		6.23701e+06	4.51379e+06		9.60298e+06	2.93787e+08	1.84779e+06		5.69016e+06		7.71746e+07	1.64822e+07	7.25514e+06	8.19089e+06	2.34883e+06	1.85642e+06	1.56002e+07		7.3284e+06	4.42948e+06		8.28088e+06		1.27607e+06		3.32824e+06		492547			1.19902e+06	1.26431e+06	946482		2.34241e+06	1.90779e+06	2.05744e+07	2.21222e+06	3.76403e+06	2.33231e+06		1.00921e+06	333551	1.02557e+06	647151
430	2.61225e+07	6.44834e+06		3.04131e+06		1.70946e+07	6.86753e+06		3.72713e+07	1.47629e+08	8.2282e+06		1.0581e+07		1.13274e+08	2.00265e+07	2.72336e+07	1.8474e+07	4.83493e+06	6.24833e+06	1.55752e+07		1.48163e+07	6.89009e+06		1.15895e+07		4.64937e+06		1.12195e+07		1.30273e+06			6.67214e+06	1.08009e+07	4.08504e+06		6.98044e+06	3.73572e+06	4.46346e+07	2.98421e+06	1.54717e+07	4.16092e+06		6.01529e+06		3.79105e+06
431	3.34311e+07	9.59395e+06		302990		1.67487e+07	1.29325e+07		3.94151e+07	6.80314e+07	5.31579e+06		1.08978e+07		1.05201e+08	3.05047e+07	2.14339e+07	9.89545e+06	2.76867e+06	2.65155e+06	1.84896e+07		1.50579e+07	3.77017e+06		1.09533e+07		2.43302e+06	756870	1.3387e+07		1.62295e+06	1.05399e+06		5.76259e+06	4.24086e+06	3.21434e+06	511846	5.72729e+06	2.93791e+06	4.6009e+07	6.56348e+06	1.35835e+07	3.42702e+06		4.84389e+06	1.74338e+06	1.49422e+06	1.85135e+06
434	7.28221e+06	214355		86371		2.26721e+06	2.10824e+06		3.94241e+06	1.03967e+07	726342		2.52529e+06		1.95089e+07	6.04686e+06	3.17645e+06	3.61692e+06	657413	917301	3.77523e+06		1.77287e+06	1.90531e+06		1.12396e+06		951417		1.6378e+06					635471	805168	345164		1.19213e+06	409023	1.43472e+07	662863	3.04213e+06	1.2046e+06		827899	466900	364745	550909
435	6.44706e+07	1.90408e+07		658681		1.10683e+07	4.53655e+06		5.2663e+07	1.35956e+09	8.45018e+06		1.14696e+07		3.28734e+08	5.62314e+07	1.72887e+07	2.12806e+07	1.23058e+07	8.47199e+06	8.92012e+07	1.02938e+06	1.18223e+07	1.40488e+07		1.65987e+07	1.69423e+06	1.63546e+07	850728	1.49013e+07		2.04144e+06	1.61865e+06	4.26115e+06	7.67397e+06	9.21174e+06	2.75046e+06	765699	7.36067e+06	2.66459e+06	7.68763e+07	1.18982e+06	1.16022e+07	4.11937e+06	852304	5.51462e+06	3.14846e+06	868746	2.2836e+06
438	6.62554e+06								5.15209e+06	1.5068e+07					2.06832e+07		5.5157e+06							3.50287e+06		3.11725e+06															5.67579e+06
439	3.82564e+07	2.00521e+07				1.11799e+07	4.70527e+06		3.57768e+07	2.04767e+08	4.73926e+06		9.57595e+06		7.81858e+07	2.60993e+07	1.26844e+07	8.83164e+06	3.69443e+06	4.64442e+06	1.85451e+07		7.89238e+06	5.84045e+06		1.07185e+07		3.25618e+06	722462	7.81968e+06		2.11605e+06			5.39705e+06	7.25403e+06	1.23476e+06		3.61777e+06	2.04714e+06	7.99695e+07	2.93135e+06	1.02006e+07	3.28634e+06	1.00158e+06	5.29818e+06	1.60639e+06	1.26093e+06
444	3.45079e+07	1.45657e+07				6.52938e+06	3.55458e+06		2.39539e+07	8.59479e+07	3.24705e+06		3.48015e+06		7.98471e+07	1.16221e+07	7.53068e+06	6.91114e+06	2.39876e+06	1.65558e+06	1.06728e+07		5.78966e+06	3.14978e+06		9.46706e+06		2.08633e+06	575675	6.6742e+06		731219			4.11318e+06	3.87614e+06	1.74946e+06		3.94086e+06	2.3155e+06	3.84528e+07	1.87387e+06	1.39824e+07	2.83747e+06	557368	2.91213e+06	1.43392e+06	1.337e+06	1.2536e+06
449	6.83437e+07	1.86596e+07				1.58906e+07	6.42005e+06		5.35047e+07	3.44147e+08	3.58996e+06		6.99803e+06		1.51491e+08	4.09214e+07	3.59799e+07	2.04891e+07	7.34215e+06	3.20982e+06	2.12857e+07		1.34761e+07	6.72115e+06		1.77227e+07		7.87097e+06		1.15551e+07			1.26215e+06		4.84013e+06	6.53094e+06	3.62101e+06		8.14401e+06	3.97855e+06	7.81216e+07	7.59481e+06	2.5882e+07	7.00742e+06		5.63875e+06	2.928e+06	1.90436e+06	3.33825e+06
466	3.55589e+07	1.27192e+07				1.18507e+07	5.76282e+06		3.94817e+07	1.22393e+09	5.04029e+06		7.90627e+06		1.98688e+08	4.98505e+07	1.77711e+07	2.49108e+07	2.33537e+06	4.69645e+06	2.55328e+07	442525	2.71107e+07	1.04794e+07		1.62003e+07	1.76894e+06	8.79432e+06	797180	1.21283e+07	447000	1.49751e+06	843527	1.66287e+06	4.06673e+06	6.81864e+06	2.18968e+06	727078	3.80276e+06	4.2498e+06	6.38761e+07	3.84897e+06	1.38986e+07	1.0665e+07	2.25016e+06	5.34258e+06	3.4265e+06	3.43027e+06	2.91377e+06
471	3.55821e+07	1.34588e+06		2.18521e+06		2.87593e+07	2.42631e+07		7.46143e+07	1.55653e+08	1.05248e+07		2.43119e+07		4.4151e+08	2.46492e+08	7.69707e+07	4.83944e+07	1.4012e+07	4.59211e+07	1.17159e+08	1.58271e+06	4.02461e+07	2.73071e+07		4.50081e+07	947468	7.16908e+06	1.84646e+06	2.33923e+07		2.08058e+06	1.35173e+06		1.07138e+07	1.24463e+07	4.10151e+06	2.05008e+06	1.52302e+07	6.97423e+06	1.2239e+08	1.01962e+07	2.31813e+07	7.20149e+06	2.72138e+06	7.37048e+06	5.2319e+06	3.26926e+06	6.88442e+06
472	1.16306e+07	497219		147397		5.38127e+06	4.37217e+06		1.18854e+07	3.56056e+07	1.87231e+06		4.28726e+06		4.31778e+07	9.23239e+06	6.3634e+06	6.98924e+06	1.19659e+06	1.51769e+06	7.37031e+06		4.18197e+06	2.6937e+06		4.61771e+06		1.2073e+06	281687	3.46032e+06		706730	1.16787e+06		1.22464e+06	2.221e+06	1.33608e+06	688409	1.92875e+06	866588	2.65859e+07	1.57051e+06	7.71183e+06	3.14179e+06		1.71823e+06	549807	1.54293e+06	744073
473	1.69179e+07					3.67389e+06	3.394e+06		8.11235e+06	2.35536e+07	2.66059e+06		4.44029e+06		2.58951e+07	6.84699e+06	4.83515e+06	5.85243e+06	1.64161e+06	1.36773e+06	9.25609e+06		2.51357e+06	2.57545e+06		2.67751e+06				2.95195e+06					845279	1.8361e+06			1.50686e+06	951798	2.82129e+07	1.93969e+06	6.76029e+06	2.48817e+06		1.2217e+06		750707
474	4.08246e+07	3.21943e+06				2.38134e+07	9.66765e+06		4.05513e+07	4.42768e+08	5.11978e+06		1.08774e+07		2.79327e+08	1.02033e+08	3.09302e+07	3.57666e+07	1.08433e+07	1.88091e+07	5.07675e+07	1.03583e+06	2.51701e+07	1.71625e+07		2.27396e+07	858978	4.4111e+06		9.44475e+06					5.8987e+06	5.75562e+06	4.45771e+06		7.06744e+06	6.87935e+06	7.3279e+07	5.36575e+06	1.58507e+07	1.09484e+07	2.70808e+06	6.07426e+06	2.35894e+06	1.97104e+06	2.5014e+06
485	1.66447e+07	968196		167203		1.23665e+07	9.02164e+06		3.35253e+07	6.67563e+07	4.24182e+06		5.61148e+06		1.15112e+08	2.84004e+07	1.02663e+07	2.72642e+07	3.21686e+06	5.49386e+06	3.20858e+07	1.27563e+06	1.94419e+07	9.61069e+06		1.05667e+07		3.60328e+06	381454	6.22282e+06		1.24587e+06			1.55939e+06	3.87314e+06	1.6243e+06	387110	3.75288e+06	1.94648e+06	6.03366e+07	5.05512e+06	1.02625e+07	5.44133e+06	1.31577e+06	2.31101e+06	1.20664e+06	1.39413e+06	1.08156e+06
AK116	3.63961e+06					1.73073e+06	472083		2.87521e+06	1.03956e+07			520945		2.23466e+07	6.88665e+06	5.28606e+06	1.45334e+06	2.44305e+06	1.99927e+06	9.99453e+06	85034.7	1.73478e+06	3.36354e+06		2.03256e+06	271761	650179		836157					370295	399387	287897	28649.8	353966	345985	4.60736e+06		1.06365e+06	359699		421329	569037		91338.8
AK36	1.87097e+06					860093	468129		2.85462e+06	4.5482e+06			862304		8.2982e+06	3.86249e+06	1.59697e+06	1.51722e+06	545721	537304	1.93616e+06		1.1974e+06	1.10356e+06		1.7587e+06	67736.6	224960		882125					540140	345633	355471	51208.6	586726	274326	6.21169e+06		1.64552e+06	652186		493889	696367		126630
AK42	5.97283e+06	453350		118979		3.45653e+06	2.5602e+06		4.14357e+06	1.24277e+08	548697		2.84764e+06		4.48243e+07	1.57291e+07	6.05634e+06	1.01594e+06	1.86933e+06	2.71923e+06	1.04489e+07	394306	4.67623e+06	2.71201e+06		5.04151e+06	216355	728112		1.87057e+06	109008		36200.9		186593	122794	756033	202796	1.06666e+06	75797	4.39306e+06	1.0333e+06	885596	1.34003e+06		61511.9	272923	89032.9	173492
AK77	1.37069e+07	225286		496325	251240	2.92375e+06	2.05908e+06		1.65215e+07	1.65833e+07	300322		2.47446e+06		6.97856e+07	3.48265e+07	1.54699e+07	6.65402e+06	2.2497e+06	7.27853e+06	1.27483e+07	32655.8	8.59298e+06	5.88027e+06		1.08658e+07	303806	1.63401e+06	188516	7.94494e+06	370272		200365		3.27528e+06	1.77905e+06	1.80803e+06	621946	3.07183e+06	2.52313e+06	2.16663e+07	2.84044e+06	6.43829e+06	2.17321e+06		1.89867e+06	1.71951e+06	165547	1.64371e+06
AK108	7.24588e+06					4.78791e+06	615791		6.0058e+06	3.88683e+07	416715		3.86271e+06		4.05287e+07	1.18255e+07	6.28386e+06	2.6174e+06	1.83043e+06	2.68671e+06	4.84352e+06		2.36904e+06	2.70418e+06		4.7748e+06		755108		1.83548e+06					992031	1.14564e+06	633013		839223	498187	9.76614e+06	1.11694e+06	2.31221e+06	1.20186e+06		621526	664220	347568	193382
AK109	1.09372e+07	739561		311945		1.32985e+07	4.23107e+06		1.02401e+07	4.69804e+07	1.88153e+06		3.2159e+06		4.16567e+07	1.55852e+07	8.61875e+06	8.09669e+06	1.20807e+06	1.92518e+06	7.50534e+06		5.94057e+06	3.55767e+06		3.9596e+06	428004	1.35313e+06		2.71211e+06			1.05744e+06		3.01666e+06	2.1733e+06	817640	412858	2.82529e+06	1.80203e+06	2.23921e+07		4.64928e+06	1.33916e+06		1.93921e+06	1.06599e+06	1.68875e+06	914192
AK110	2.26259e+07					1.21679e+07	1.06337e+07		1.90978e+07	5.89655e+07	4.27223e+06		7.11902e+06		1.20625e+08	5.06364e+07	1.18615e+07	1.92286e+07	2.85724e+06	4.487e+06	2.81965e+07		1.27174e+07	9.30127e+06			316493	3.85507e+06		6.46534e+06					1.64527e+06	4.2363e+06	2.20523e+06		3.40747e+06	3.91714e+06	6.7684e+07	4.47824e+06	1.14637e+07	4.30532e+06	1.43089e+06	2.37681e+06	1.39769e+06	1.8942e+06	1.57049e+06
AK112	1.72833e+07	1.49531e+06				1.26831e+07	4.65185e+06		3.90818e+07	1.1344e+08	2.61805e+06		4.53385e+06		8.66075e+07	2.02773e+07	1.20224e+07	1.87033e+07	3.60569e+06	5.30036e+06	1.64652e+07		2.11511e+07	9.30675e+06		1.13455e+07	461169	4.45632e+06	410439	6.07671e+06		1.17901e+06	756075		4.10689e+06	3.29967e+06	2.82191e+06		3.33186e+06	1.17556e+06	4.76583e+07	2.61155e+06	1.13291e+07	3.83187e+06		3.67771e+06	815747	1.62144e+06	1.19022e+06
AK118	1.27494e+07	664723				5.79883e+06	5.78457e+06		1.05807e+07	7.51749e+07	1.75066e+06		4.51502e+06		6.46282e+07	1.55293e+07	7.36443e+06	8.24578e+06	3.10659e+06	3.82653e+06	9.93889e+06	606164	5.87374e+06	5.10955e+06		8.03642e+06		1.58137e+06		3.29402e+06		529893			1.16327e+06	1.58746e+06	1.57089e+06		2.80647e+06	1.31573e+06	2.54986e+07	1.27531e+06	6.38349e+06	3.92323e+06		1.28756e+06	594735	815152	613776
AK120	2.12594e+07					1.38282e+07	9.72777e+06		2.00723e+07	8.74505e+07	3.44955e+06		1.26374e+07		1.00991e+08	3.9189e+07	3.05246e+07	1.3592e+07	5.54269e+06	7.88057e+06	2.60026e+07		1.31285e+07	9.97111e+06		1.37022e+07				1.07571e+07						2.4389e+06	2.17211e+06		6.55786e+06	3.01345e+06	5.28451e+07	4.85855e+06	1.4479e+07	5.87621e+06		2.52052e+06
AK122	4.12625e+07	2.60483e+06		935539		1.46776e+07	1.16552e+07		6.68052e+07	5.14026e+08	5.35751e+06		1.27292e+07		3.62845e+08	1.10025e+08	3.28856e+07	3.26265e+07	5.0553e+06	7.95802e+06	4.50623e+07	1.06173e+06	2.38149e+07	1.50713e+07		2.49107e+07	1.94939e+06	9.30579e+06	654806	1.11179e+07		1.72986e+06	915383		8.65581e+06	1.35632e+07	1.84578e+06	697750	9.46304e+06	4.45129e+06	1.09682e+08	8.13347e+06	2.10792e+07	7.73099e+06	2.1288e+06	5.48869e+06	4.71792e+06	2.16262e+06	4.02633e+06
AK123	4.39335e+07	963168	323677	248463		1.30716e+07	4.01833e+06		3.52567e+07	4.31269e+08	4.31708e+06		9.37206e+06	57849.9	2.09508e+08	5.86228e+07	1.96154e+07	2.6382e+07	6.37156e+06	1.33614e+07	4.92118e+07	2.49422e+06	1.35469e+07	1.60323e+07	152792	2.1794e+07	1.60887e+06	1.39895e+07	694503	1.09812e+07	268849	1.36856e+06	797572	5.46e+06	5.92827e+06	7.56965e+06	2.13049e+06	547703	7.12062e+06	2.8389e+06	8.82973e+07	2.88099e+06	1.51544e+07	6.04366e+06	2.31539e+06	4.38595e+06	3.3098e+06	1.32007e+06	2.97658e+06
AK125	4.38321e+07	4.95433e+06		645233	313100	1.39105e+07	9.35841e+06		5.47474e+07	1.13533e+09	6.71136e+06		1.1665e+07		3.38473e+08	7.66605e+07	1.9429e+07	4.34234e+07	8.07639e+06	1.84235e+07	8.75774e+07	1.01088e+06	1.90766e+07	2.15944e+07		2.75741e+07	1.14005e+06	1.58752e+07	1.03094e+06	1.29281e+07	364055	1.79396e+06	613740	4.04768e+06	7.17965e+06	1.00452e+07	3.16554e+06	798878	8.45656e+06	3.96473e+06	1.07746e+08	7.10743e+06	2.33163e+07	1.19791e+07	1.98142e+06	6.70044e+06	4.03085e+06	3.04111e+06	4.14381e+06
AK15	2.70703e+07	2.17412e+06				1.69989e+07	3.23043e+06		4.13368e+07	1.52508e+08	4.99176e+06		1.04482e+07		1.12073e+08	5.0851e+07	3.52016e+07	2.09785e+07	4.18387e+06	1.24258e+07	1.71749e+07	3.33198e+06	1.12966e+07	8.9121e+06		1.31873e+07	720485	4.10035e+06		7.3182e+06		826023			6.5065e+06	9.16665e+06	1.29305e+06		6.64726e+06	1.76891e+06	8.72875e+07	3.34064e+06	1.18299e+07	3.36432e+06	1.4816e+06	4.51732e+06	1.30832e+06	1.32605e+06	1.37219e+06
AK23	2.89657e+07	2.4351e+06				2.10736e+07	1.1371e+07		4.4374e+07	3.2416e+08	6.33731e+06		1.11713e+07		2.5919e+08	1.09117e+08	3.69836e+07	3.33641e+07	1.01387e+07	2.06159e+07	1.00556e+08	1.86611e+06	2.31173e+07	2.67182e+07		1.75709e+07	1.35111e+06	3.71414e+06		1.11138e+07		1.72013e+06			7.45706e+06	7.2753e+06	2.27177e+06		7.96165e+06	4.43201e+06	7.89266e+07		1.54544e+07	6.46219e+06	2.36172e+06	5.41588e+06	2.65001e+06	3.97129e+06	2.89031e+06
AK30	2.81448e+07	813105				1.73454e+07	1.96084e+07		1.75034e+07	6.31502e+07	3.2476e+06		8.25071e+06		1.37839e+08	3.51607e+07	7.79999e+06	1.8894e+07	5.46742e+06	1.28189e+07	3.89466e+07	1.25907e+06	1.97041e+07	1.10874e+07		1.1663e+07	636356	5.32383e+06		5.21872e+06		714266			2.85386e+06	5.00639e+06	1.33388e+06	960838	5.24631e+06	2.12658e+06	6.29121e+07	4.062e+06	1.21821e+07	4.92661e+06	1.28486e+06	2.83373e+06	1.64711e+06	1.19867e+06	1.25788e+06
AK32	2.20725e+07	817177		171587		6.02456e+06	2.15586e+06		2.74347e+07	5.42702e+07	1.45755e+06		3.94701e+06		9.38739e+07	1.62559e+07	8.4997e+06	1.14742e+07	2.13221e+06	1.49972e+06	8.26443e+06		7.8803e+06	4.19025e+06		7.50509e+06		3.73963e+06		3.75099e+06		693111			5.37954e+06	5.66772e+06	1.84614e+06	293347	2.84697e+06	1.61231e+06	5.21829e+07	2.14779e+06	1.27809e+07	3.06971e+06	815799	3.10418e+06	1.13469e+06	445279	1.11675e+06
AK33	6.31344e+06					3.07677e+06			6.66245e+06	1.7399e+07			6.8077e+06		3.3725e+07	1.95554e+07	8.0222e+06	3.00017e+06	3.66945e+06	3.50256e+06	7.28431e+06		3.29629e+06	3.33738e+06		3.58992e+06									686224						1.25641e+07	255523	1.93335e+06
AK34	2.58737e+07					5.99716e+06	2.11471e+06		1.56354e+07	4.16747e+07	1.86777e+06		3.14836e+06		6.72965e+07	1.64429e+07	8.8569e+06	1.09391e+07	1.70907e+06	1.81143e+06	9.1476e+06		7.1062e+06	5.10652e+06		4.53036e+06		2.26509e+06		4.98771e+06					4.08427e+06	6.85547e+06	1.88643e+06		5.49945e+06	1.56393e+06	5.38312e+07	2.4064e+06	1.11536e+07	3.05526e+06	972603	2.48433e+06	829227		1.45785e+06
AK35	4.22114e+07	1.04377e+06		558889		1.38886e+07	1.23513e+07		4.5756e+07	1.20172e+08	5.58156e+06		1.0651e+07		2.0284e+08	5.60465e+07	2.07896e+07	2.75589e+07	5.16158e+06	1.07427e+07	4.50582e+07	1.71189e+06	1.2137e+07	1.44599e+07		2.88859e+07	688470	4.84521e+06	749301	7.90577e+06	901304	1.08627e+06	881752		4.69048e+06	1.04471e+07	3.47575e+06	1.30609e+06	8.07271e+06	4.12069e+06	1.04231e+08	9.14722e+06	2.32646e+07	8.68494e+06	2.21715e+06	6.66469e+06	3.71029e+06	2.17771e+06	4.1704e+06
AK43	7.47317e+06	841849				1.41543e+06	722330		7.80184e+06	4.66447e+07	492573		1.65366e+06		3.03273e+07	4.62182e+06	2.92329e+06	4.62832e+06	761709	1.05996e+06	4.03308e+06		1.70375e+06	1.50761e+06		1.38734e+06	154137	2.15685e+06		1.36178e+06					1.52662e+06	1.65107e+06	326776		1.33536e+06	568962	1.26407e+07	459887	2.22232e+06	492150		1.12962e+06	518711	204413	356862
AK44	5.56228e+06					1.42787e+06			5.73729e+06	1.10443e+07			1.4373e+06		2.46151e+07	5.75161e+06	3.60615e+06	4.08558e+06		2.45159e+06	5.81748e+06		2.42646e+06	1.66113e+06		1.99424e+06				2.10115e+06						2.11422e+06			1.30395e+06		1.41648e+07		2.52955e+06			802804
AK45	2.29397e+07					1.59557e+07	7.91823e+06		2.77357e+07	1.52807e+08	3.32269e+06		1.50034e+07		1.17241e+08	2.39793e+07	1.73993e+07	2.73311e+07	7.99488e+06	1.25058e+07	3.5133e+07		1.67931e+07	1.23706e+07		7.77975e+06		4.94452e+06		1.85714e+07		1.07679e+06			4.58486e+06	3.98289e+06	1.78148e+06		6.19356e+06	4.46729e+06	6.98676e+07	4.478e+06	1.42503e+07	8.82799e+06		4.7509e+06	598335	1.30152e+06
AK47	6.467e+07	2.04149e+06		797359	411457	2.11833e+07	2.28803e+07		8.16124e+07	1.26122e+08	9.28761e+06		1.81869e+07		3.41973e+08	1.64301e+08	2.39073e+07	8.13253e+07	1.42351e+07	3.98987e+07	1.36807e+08	4.09895e+06	3.7284e+07	3.08374e+07		3.63448e+07	1.43044e+06	1.09616e+07	1.88143e+06	1.15853e+07		3.4968e+06	1.09158e+06	3.47383e+06	9.04144e+06	1.57632e+07	5.90615e+06	1.76737e+06	1.51845e+07	5.92317e+06	1.49482e+08	2.50823e+07	3.89751e+07	2.1626e+07	4.92839e+06	1.14103e+07	5.4395e+06	5.3457e+06	7.39502e+06
AK48	1.14169e+07	1.048e+06				7.65698e+06	2.75623e+06		1.72521e+07	1.11069e+08			3.59304e+06		3.84667e+07	1.63639e+07	9.59961e+06	8.38791e+06	1.27538e+06	4.78277e+06	8.966e+06		6.85192e+06	3.77844e+06		3.40089e+06		2.24e+06		6.48941e+06					2.8178e+06	2.39812e+06			2.87984e+06	1.73579e+06	1.70492e+07		5.49233e+06	2.86685e+06		2.16181e+06
AK49	2.07716e+07	4.37923e+06				6.20741e+06	3.64926e+06		3.1513e+07	3.02008e+08	2.14915e+06		3.31996e+06		1.21663e+08	3.08809e+07	1.19325e+07	9.79849e+06	1.90485e+06	3.80327e+06	1.3829e+07	312419	5.66022e+06	4.40918e+06		9.06176e+06	473955	2.08227e+06	363064	4.50445e+06	822044	601853	521778	1.25935e+06	4.50414e+06	5.40358e+06	1.29294e+06	612882	2.77746e+06	2.3982e+06	4.85169e+07	5.62613e+06	1.07393e+07	2.94743e+06		2.73822e+06	1.71947e+06	818147	1.74832e+06
AK50	4.73934e+07					1.42544e+07	4.62935e+06		3.84154e+07	1.07365e+08	6.43201e+06		7.57688e+06		1.90907e+08	3.84272e+07	1.55155e+07	2.062e+07	7.4815e+06	4.12761e+06	2.21994e+07		1.37373e+07	7.62346e+06		1.53097e+07	915738	5.03733e+06		8.10236e+06		1.06852e+06	870591		5.74272e+06	9.13078e+06	1.94048e+06		7.07604e+06	3.36462e+06	9.88397e+07	7.7502e+06	2.0121e+07	8.96855e+06	2.24475e+06	6.72215e+06	3.36503e+06	792490	2.30908e+06
AK51										2.92235e+08					7.74075e+08
AK52	5.05815e+07					3.60752e+07	1.05835e+07		4.19182e+07	1.48725e+08			7.43162e+06		1.3969e+08	7.44772e+07	3.99872e+07	1.76857e+07	9.72149e+06	1.82045e+07	3.48321e+07		2.65112e+07	1.85197e+07		2.21894e+07		9.52819e+06		1.44848e+07					8.63633e+06	6.25818e+06	2.28631e+06		7.89332e+06	2.70297e+06	6.46785e+07		1.55691e+07	2.99423e+06		6.55604e+06	4.09865e+06
AK57	5.80768e+07	619823		164008		1.46684e+07	5.30783e+06		6.37867e+07	1.35261e+08	3.79443e+06		5.80716e+06		2.56296e+08	4.45039e+07	3.27484e+07	3.00108e+07	6.52576e+06	7.60336e+06	2.04941e+07	869707	1.70181e+07	9.17589e+06		1.69449e+07	1.007e+06	9.86625e+06	573941	1.11845e+07		969873	2.21367e+06		8.83381e+06	1.07262e+07	2.82713e+06	1.03244e+06	5.17812e+06	4.26979e+06	9.3209e+07	2.45208e+06	1.30832e+07	4.60266e+06		5.72615e+06	3.00125e+06	1.20372e+06	2.218e+06
AK58	2.68406e+07	1.10167e+06				7.42665e+06	7.21624e+06		4.75106e+07	4.57155e+07	2.51914e+06		5.38457e+06		1.65362e+08	6.27584e+07	2.2799e+07	1.83537e+07	5.61034e+06	1.35605e+07	4.90477e+07	475365	1.53731e+07	1.33161e+07		6.30116e+06	529710	2.30854e+06		1.00584e+07					4.44246e+06	3.81057e+06	1.49445e+06	363871	4.48641e+06	2.59524e+06	3.90119e+07	4.68374e+06	1.00339e+07	3.2495e+06		3.66239e+06	1.41353e+06	684297	2.2356e+06
AK59	6.34544e+06					6.15408e+06			3.02803e+06	3.35548e+07			9.55233e+06		2.9637e+07	8.49182e+06	2.82469e+06	2.60432e+06	1.87399e+06		8.22327e+06		5.79077e+06	2.68646e+06		2.2274e+06															8.34635e+06		1.49218e+06
AK60															2.22982e+07
AK61	5.96215e+06	431755		520157		7.34858e+06	3.8329e+06		1.51527e+07	2.39317e+07	2.7742e+06	125016	3.01476e+06		3.9977e+07	1.04761e+07	9.60869e+06	1.34359e+07	1.82052e+06	4.1154e+06	1.08785e+07	480137	6.75742e+06	4.65911e+06		6.16237e+06		1.10272e+06		2.11577e+06					1.73215e+06	2.4391e+06	1.38236e+06	469167	2.69233e+06	819960	2.8611e+07		8.13553e+06	3.49207e+06		2.27626e+06	676557	959961	927859
AK62	2.11016e+06								4.76296e+06	1.30615e+07					2.18656e+07		4.29627e+06				7.10508e+06																				6.88745e+06
AK63	1.49863e+07	1.34331e+06		576214		1.08451e+07	9.83715e+06		1.28016e+07	2.02944e+08	2.32719e+06		8.94779e+06		1.58583e+08	8.30214e+07	2.19727e+07	1.74666e+07	1.1703e+07	1.82721e+07	4.40344e+07	926853	1.66549e+07	8.5132e+06		6.39925e+06	542051	2.45254e+06		5.81857e+06					1.17068e+06	1.08988e+06	1.35168e+06	623389	5.39197e+06	1.52555e+06	3.35518e+07	4.66978e+06	9.13246e+06	4.19484e+06		1.76155e+06	1.77467e+06	989255	1.11374e+06
AK68	5.84361e+07	1.3284e+06		952467		3.23692e+07	2.59904e+07		9.03625e+07	2.06126e+08	8.73792e+06		1.23434e+07		3.53969e+08	1.40941e+08	5.47575e+07	6.78156e+07	1.93345e+07	4.71818e+07	1.39871e+08	3.60337e+06	5.87273e+07	5.94927e+07		3.25396e+07		6.33309e+06	1.60694e+06	2.05253e+07		2.26482e+06			5.80657e+06	1.03568e+07	5.33884e+06	1.7838e+06	1.43864e+07	6.40979e+06	1.35325e+08	6.27958e+06	2.73241e+07	1.39293e+07	3.04163e+06	8.40241e+06	4.10275e+06	5.38423e+06	5.72907e+06
AK73	4.11762e+07	7.27846e+06		544609		1.13224e+07	1.06564e+07		6.83828e+07	3.32669e+08	3.56237e+06		7.88158e+06	328647	1.9057e+08	6.63822e+07	1.47665e+07	3.31016e+07	3.58264e+06	1.1962e+07	5.45698e+07	2.20716e+06	1.37801e+07	1.40619e+07		1.63477e+07	1.69058e+06	5.79233e+06	641659	6.76021e+06	2.25308e+06	874300	864555		4.64431e+06	5.78629e+06	2.02685e+06	1.50601e+06	4.52332e+06	3.09154e+06	8.08118e+07	5.94679e+06	2.43939e+07	4.7796e+06		3.30458e+06	2.72317e+06	1.62391e+06	4.60512e+06
AK78	8.46749e+07	4.45672e+06		715513		2.99241e+07	9.9983e+06		1.14153e+08	5.78369e+08	8.46336e+06		1.45317e+07		4.60025e+08	8.04337e+07	5.70917e+07	5.19212e+07	1.17719e+07	1.2332e+07	7.06863e+07	2.02242e+06	2.51966e+07	2.65514e+07		4.44205e+07	3.20544e+06	2.82711e+07	2.06843e+06	1.86493e+07	1.12853e+06	4.5978e+06	1.69861e+06	9.74133e+06	1.1175e+07	1.60777e+07	3.75494e+06	984527	1.12946e+07	5.9908e+06	1.94185e+08	6.27403e+06	2.9669e+07	1.23357e+07	4.16674e+06	9.49918e+06	6.84396e+06	4.42661e+06	4.99683e+06
AK79	5.62216e+06					2.98393e+06	1.12166e+06		5.3269e+06	2.05047e+07	724427		955495		2.14714e+07	6.25019e+06	5.35338e+06	698821	833020	1.00255e+06	2.41991e+06		1.62033e+06	1.82273e+06		2.84772e+06				1.6928e+06							643500		986617		3.78746e+06	373400	1.3823e+06	515696		167934	436522
AK80	4.85768e+06					3.96553e+06	4.27381e+06		5.96916e+06	2.68529e+07	2.08002e+06		3.41198e+06		2.56631e+07	9.81563e+06	3.97352e+06	6.77219e+06	1.85054e+06	1.04375e+06	3.27473e+06		3.71292e+06	1.59547e+06		3.51379e+06		1.43331e+06		3.50976e+06					1.05278e+06	2.42378e+06			1.51249e+06		2.32512e+07	2.90795e+06	5.6477e+06	2.25995e+06		1.31452e+06	689738	244273
AK81	8.44087e+06						3.38718e+06		5.84314e+06	5.4729e+07					3.69892e+07	1.18854e+07	3.39765e+06	8.17273e+06		2.8498e+06	1.08312e+07		4.27626e+06			2.30515e+06													1.80281e+06		2.42308e+07		7.48461e+06
AK90	5.51488e+07	2.50321e+06		514120		9.78445e+06	2.89846e+06		5.05306e+07	6.03632e+08	4.65352e+06		2.79042e+06		2.64004e+08	2.45457e+07	2.59946e+07	2.34512e+07	1.10546e+07	8.6708e+06	3.43165e+07	1.54121e+06	1.31454e+07	9.78044e+06		1.18097e+07	1.16879e+06	1.47569e+07	260036	9.40555e+06	169683	900846	1.1342e+06	2.92353e+06	5.77316e+06	5.93508e+06	1.87565e+06	336893	5.79855e+06	2.1967e+06	5.07187e+07	2.95187e+06	9.48717e+06	4.86745e+06	1.33689e+06	2.84981e+06	2.89506e+06	1.97373e+06	1.56662e+06
AK7										3.86975e+08					2.53901e+08	1.44411e+08
AK100	2.19731e+06	223703				1.82062e+06	1.60285e+06		3.33828e+06	9.28149e+06	506376		2.57333e+06		1.48223e+07	7.49737e+06	2.86392e+06	2.6425e+06	1.14057e+06	2.38539e+06	6.58502e+06	732819	2.33499e+06	2.08565e+06		3.32231e+06		247015		1.43897e+06					424177	286429	234885		621161	102852	1.22162e+07		2.62592e+06	881036		694327	0	265849	301710
AK114	1.33616e+07	302793		216587		1.12343e+07	6.02091e+06		1.31003e+07	4.70127e+07	960747		7.56813e+06		5.85334e+07	2.37145e+07	1.6718e+07	2.07833e+06	7.21095e+06	7.22651e+06	3.43529e+07	471742	1.58529e+07	9.0713e+06		3.44739e+06	271143	1.71768e+06		2.81338e+06			301007		328093	238451	2.01447e+06	470720	2.26299e+06		7.85135e+06	655950	1.72305e+06	2.04055e+06			791225	268572	218159
AK38	869618					944818	1.85851e+06		2.86302e+06	1.6669e+07			4.62742e+06		3.28004e+07	1.29865e+07	4.48573e+06	2.00019e+06	2.0132e+06	919859	3.24274e+06		1.95136e+06	1.00045e+06		1.09772e+06	115589			1.579e+06					449446		380135				5.42003e+06	250338	1.13058e+06	588056		359081	415834
AK41	2.82194e+06					3.47567e+06	2.54771e+06		2.98356e+06	4.60872e+07	3.80467e+06		1.39723e+06		2.35933e+07	1.00537e+07	5.00843e+06	4.07048e+06	2.25503e+06	4.07177e+06	2.07974e+07	1.06671e+06	1.50689e+06	2.52258e+06		1.86176e+06		992394		2.73429e+06		958489				1.98973e+06			1.39329e+06	816310	1.92989e+07		2.28578e+06	0		1.205e+06	168560	820197
AK64	1.9629e+06	68616.4		19078.7		678897	341284		2.36435e+06	6.59176e+06			1.12769e+06		9.49893e+06	4.02026e+06	2.1051e+06	1.58835e+06	349612	758205	2.20354e+06	46056.6	1.19463e+06	646086		864347	81963.7	509079		620400			68356.3		570503	426567	157908	55754.5	420845	202783	3.71161e+06		1.15329e+06	403385		256009	98736.5	98238.8	164316
AK76	1.08409e+07			1.14239e+06		2.036e+07	2.06617e+06		2.34347e+07	7.3653e+07			2.09095e+07		7.01816e+07	3.33039e+07	1.9854e+07	9.71621e+06	1.61044e+06	927463			2.01835e+07	2.29405e+06		1.51254e+07		1.80347e+06		5.55095e+06					3.67707e+06	2.09009e+06	1.70348e+06		2.77875e+06	1.099e+06	4.08667e+07	4.48073e+06	1.14201e+07	3.42157e+06		1.80514e+06	2.1626e+06		1.28919e+06
AK4	3.41798e+07	5.93485e+06				8.43888e+06	3.11888e+06		3.23671e+07	3.55343e+08	3.59374e+06		4.89421e+06		1.27536e+08	4.08887e+07	3.50727e+07	1.39187e+07	5.42922e+06	2.55466e+07	7.23444e+07	3.11465e+06	9.49743e+06	8.23548e+06		1.0277e+07	1.06134e+06	5.20585e+06		6.90669e+06		533454			5.96008e+06	5.10088e+06			4.4539e+06	3.97369e+06	5.14751e+07	6.35256e+06	8.90619e+06	6.05197e+06		4.31243e+06	1.31892e+06	1.40925e+06	2.79578e+06
AK10	3.91243e+07	6.49686e+06				9.69534e+06	6.46553e+06		4.78451e+07	4.09446e+08	8.58734e+06		9.73711e+06		1.98665e+08	5.84375e+07	2.97379e+07	2.62925e+07	6.20054e+06	1.42641e+07	4.89605e+07	2.02852e+06	3.01762e+07	1.03932e+07		2.11033e+07	749631	8.19008e+06	800812	1.11141e+07	800424	1.16521e+06	801912		6.99638e+06	8.51515e+06	3.07412e+06	1.02883e+06	6.4983e+06	4.82298e+06	9.77622e+07	3.62375e+06	1.98969e+07	1.24367e+07	2.16311e+06	5.89872e+06	3.40979e+06	5.4649e+06	4.03409e+06
AK101	1.27482e+07	2.1294e+06				8.49945e+06	3.43829e+06		2.98999e+07	3.73153e+08	2.03958e+06		7.92493e+06		1.08822e+08	3.26151e+07	1.56147e+07	2.07618e+07	5.84405e+06	1.67168e+07	5.92106e+07	1.97205e+06	1.83943e+07	1.75748e+07		1.03649e+07	318590	2.86672e+06		5.24956e+06		778932	1.76966e+06		2.29783e+06	2.92583e+06	1.02563e+06	327809	2.35719e+06	1.95436e+06	3.43391e+07	6.59748e+06	9.41301e+06	4.40385e+06		2.12968e+06	1.26906e+06	935948	1.3324e+06
AK102	5.62435e+07					9.70069e+06	6.66357e+06		2.5594e+07	2.56227e+08	5.03991e+06		6.13593e+06		1.54303e+08	4.32047e+07	9.23198e+06	2.39242e+07	3.88911e+06	6.04883e+06	1.91362e+07		1.78674e+07	7.30083e+06		1.04301e+07		9.93816e+06		6.08386e+06		2.96597e+06	928340			1.25188e+07			5.37732e+06	2.35923e+06	1.02294e+08		1.57335e+07	6.91103e+06	2.36312e+06	5.35064e+06	1.76432e+06
AK103	9.63479e+06	4.13706e+06				1.31737e+07	7.17334e+06		2.23116e+07	4.29989e+08	3.78485e+06		9.27129e+06		1.45478e+08	4.49007e+07	3.84041e+07	1.13091e+07	5.42217e+06	1.02301e+07	2.88344e+07		2.35001e+07	7.26761e+06		1.03017e+07		1.19e+06		4.26463e+06		492262			1.24586e+06		1.1871e+06		3.12078e+06	2.85019e+06	4.25955e+07	5.00839e+06	5.0524e+06	3.73575e+06		2.66721e+06	663994	4.30859e+06	2.0039e+06
AK104	4.53452e+07	1.44912e+07		350310		1.81355e+07	5.74891e+06		6.58091e+07	1.42008e+09	8.35103e+06		8.50501e+06		4.49329e+08	7.07928e+07	5.78595e+07	3.26694e+07	1.16474e+07	1.56613e+07	8.55758e+07	2.73936e+06	2.09481e+07	2.31818e+07	180641	2.78756e+07	2.4655e+06	1.62999e+07	937272	1.71402e+07	508493	1.63691e+06	1.62132e+06	3.70258e+06	1.25618e+07	1.74187e+07	3.28834e+06	1.08507e+06	8.52604e+06	4.41264e+06	8.6862e+07	1.91337e+06	1.26925e+07	5.26149e+06	1.7721e+06	4.04486e+06	4.65009e+06	2.45465e+06	4.44394e+06
AK11	2.31457e+07	944268				8.37912e+06	8.1155e+06		3.58552e+07	6.01009e+07	3.48742e+06		8.99349e+06		1.6132e+08	3.18508e+07	2.49919e+07	2.23657e+07	5.02595e+06	1.01943e+07	4.70111e+07	1.3995e+06	1.35961e+07	8.11881e+06		1.15931e+07		2.17499e+06	401808	6.99344e+06		525769			3.78012e+06	2.81821e+06	1.72725e+06		4.2036e+06	2.15565e+06	5.18432e+07	4.17495e+06	1.21905e+07	4.44795e+06		3.04129e+06	1.44655e+06	1.23073e+06	2.12779e+06
AK113	4.05512e+07	2.05456e+06				7.96213e+06	2.18101e+06		3.69123e+07	1.16079e+08	6.4158e+06		4.11814e+06		1.44003e+08	2.93972e+07	1.28307e+07	1.32336e+07	3.45956e+06	6.94738e+06	1.31864e+07	1.06274e+06	7.61743e+06	5.35008e+06		1.32484e+07		5.69991e+06	770407	5.57424e+06		1.56045e+06	1.89129e+06	446585	7.82994e+06	7.78452e+06	1.82244e+06	463370	5.10579e+06	2.43617e+06	8.22512e+07	5.95583e+06	2.26163e+07	4.87962e+06	1.22088e+06	6.60215e+06	3.29076e+06	633950	1.21029e+06
AK117	6.34137e+07	3.05911e+06		1.10457e+06		3.04823e+07	3.18539e+07		1.01982e+08	1.76978e+08	1.22548e+07		1.08222e+07		5.18654e+08	1.70175e+08	7.07264e+07	6.28253e+07	1.38866e+07	3.40786e+07	1.77257e+08	4.4976e+06	3.07082e+07	2.71366e+07		4.64202e+07	3.11849e+06	1.12874e+07	1.59932e+06	2.82784e+07		3.09519e+06	1.80938e+06		8.45982e+06	1.56032e+07	4.71961e+06	1.6485e+06	1.22925e+07	6.52166e+06	1.61346e+08	1.26261e+07	3.38093e+07	1.96539e+07	3.96316e+06	1.07736e+07	6.29308e+06	3.83885e+06	7.26677e+06
AK119	1.16175e+07	775451		1.27694e+06		8.95307e+06	4.64427e+06		1.94122e+07	7.66575e+07			3.66686e+06		4.92185e+07	1.80909e+07	9.01222e+06	1.19272e+07	1.65659e+06	2.33316e+06	7.80077e+06		8.52125e+06	6.00069e+06		6.75328e+06		1.35554e+06							1.60195e+06	1.84516e+06			2.7447e+06		3.14676e+07		6.33308e+06	4.64785e+06		1.99291e+06
AK121	2.96329e+07	4.78474e+06		334818		7.58573e+06	4.56751e+06		4.01904e+07	1.28385e+08	3.05187e+06		9.82566e+06		1.32617e+08	4.51333e+07	1.64579e+07	2.60304e+07	2.63608e+06	9.32435e+06	2.32793e+07	1.32993e+06	8.99664e+06	7.79669e+06		1.46001e+07	491424	6.05275e+06	524005	7.24522e+06	204795	1.33364e+06	1.06661e+06		6.55311e+06	8.24316e+06	1.59931e+06	583427	4.57843e+06	1.81426e+06	7.71031e+07	4.5073e+06	1.07206e+07	5.05609e+06	1.45299e+06	4.24998e+06	2.21726e+06	1.89858e+06	2.21167e+06
AK124	4.79768e+06					1.1642e+06	1.11468e+06		4.11899e+06	8.90713e+06			1.54005e+06		2.55923e+07	6.12557e+06	3.959e+06	875456	3.34836e+06	3.41625e+06	6.55155e+06		1.15597e+06	3.52385e+06		3.24749e+06				1.34189e+06							609570		912074	95676.9	3.77644e+06		1.1752e+06	1.0453e+06
AK13	2.10932e+07	3.90285e+06		233853		3.12455e+06	1.80016e+06		2.37486e+07	6.72711e+08	2.49781e+06		3.63419e+06		1.49074e+08	2.96748e+07	1.41811e+07	1.02305e+07	3.35473e+06	3.85533e+06	1.05375e+07		8.62311e+06	4.5622e+06		8.61624e+06	486209	5.87402e+06		6.74328e+06		576323	615256		2.89516e+06	3.3578e+06	1.33617e+06	236404	2.95453e+06	1.81996e+06	3.20671e+07	3.03738e+06	3.63067e+06	1.66363e+06	374246	2.59742e+06	641254	646856	1.24472e+06
AK14									6.45331e+06	1.91553e+07					3.92872e+07	1.7646e+07	7.36075e+06																								9.8614e+06
AK16	2.38954e+07	3.3141e+06				8.89199e+06	4.43965e+06		1.97544e+07	1.56725e+08			2.15387e+06		4.48532e+07	2.48384e+07	8.71577e+06	1.44142e+07		4.70144e+06			9.08568e+06	4.47921e+06		4.93718e+06													2.53408e+06		3.57304e+07		7.04958e+06	3.74756e+06
AK18	2.50735e+07	1.61085e+06		414513		1.01216e+07	6.33375e+06	215940	3.80322e+07	7.4546e+07	3.50168e+06		5.11908e+06		1.52411e+08	2.92187e+07	2.10241e+07	2.42398e+07	2.59406e+06	6.67187e+06	2.92515e+07	512856	1.19055e+07	1.00229e+07		1.65239e+07	470888	2.0723e+06	580879	6.39055e+06		848497	267976		4.32868e+06	4.77389e+06	2.32238e+06	1.04134e+06	4.84394e+06	2.31683e+06	6.91729e+07	5.91637e+06	1.54706e+07	6.22517e+06		4.54448e+06	1.62509e+06	1.94234e+06	2.35866e+06
AK20	2.11577e+07	1.21076e+06				1.17152e+07	1.06594e+07		2.10465e+07	4.73886e+07	6.73013e+06		7.68974e+06		8.7629e+07	4.31874e+07	2.55473e+07	2.21282e+07	1.11358e+07	2.72153e+07	1.42117e+08	6.93742e+06	9.50089e+06	1.92691e+07		1.27983e+07	947600	3.23142e+06	440607	5.54952e+06		1.13046e+06			3.84554e+06	5.57326e+06	1.68546e+06	707418	4.57464e+06	2.44202e+06	6.89887e+07	8.38582e+06	2.1551e+07	6.05836e+06	2.04148e+06	4.39685e+06	1.09041e+06	1.93104e+06	1.49901e+06
AK3	3.34e+07	6.64227e+06				1.15447e+07	3.63725e+06		4.64911e+07	6.68284e+08	2.44633e+06		4.70221e+06		2.29726e+08	8.71184e+07	3.24662e+07	1.72716e+07	2.91158e+06		1.40454e+07		2.07574e+07	8.96777e+06		4.26928e+06		4.76647e+06		9.59874e+06					3.05152e+06	5.26112e+06			7.07777e+06	1.96316e+06	9.0789e+07	1.06214e+07	2.48927e+07	6.048e+06		5.01203e+06
AK37	6.00348e+06					1.69948e+06	1.11525e+06		7.13382e+06	8.9734e+06			2.01242e+06		2.00149e+07	9.73301e+06	2.673e+06	3.00605e+06	625793	2.22363e+06	5.99737e+06	298136	3.27738e+06	1.7824e+06		1.90217e+06		674705		2.11841e+06					1.54749e+06	981729	427609		857376	402361	1.53957e+07		2.95955e+06	936698		783600	491174	528849	745511
AK40	3.78029e+06								1.19909e+07	2.05008e+07			1.04721e+06		3.48159e+07	1.43582e+07	6.89862e+06	2.54977e+06	3.10406e+06	5.65119e+06	2.42307e+07		1.36757e+06	2.12414e+06		5.68977e+06				2.23026e+06					1.31494e+06		306685		1.06817e+06		1.03274e+07		2.08973e+06
AK5	4.89171e+07	1.34877e+06				1.57941e+07	5.28513e+06		6.6999e+07	1.1623e+09	4.63078e+06		7.11401e+06		1.66985e+08	5.62245e+07	4.35587e+07	3.29037e+07	1.10289e+07	2.58808e+07	8.47701e+07	1.30642e+06	1.49931e+07	1.86106e+07		1.96727e+07	1.22243e+06	1.04862e+07	585942	9.6802e+06		1.13068e+06	1.08799e+06		7.05515e+06	6.74362e+06	2.88697e+06	1.23107e+06	7.3025e+06	3.47296e+06	1.12363e+08	1.01954e+07	2.32071e+07	5.62048e+06		5.57981e+06	2.12e+06	1.27517e+06	3.30838e+06
AK54	4.56576e+06					2.41931e+06	624002		7.26241e+06	1.14572e+07	451205		964657		2.74089e+07	8.63551e+06	7.17609e+06	1.42006e+06	766875	848498	2.05872e+06		1.96949e+06	1.25064e+06		4.24394e+06				1.92372e+06					801139	467273	623140		837115		6.51072e+06	1.06399e+06	1.62697e+06	596380		318140
AK65	6.45251e+06	427281		195308		1.97782e+06	937368		7.54041e+06	2.25205e+07	559101		1.39853e+06		3.39399e+07	8.55927e+06	4.34461e+06	4.84985e+06	1.47548e+06	1.77736e+06	4.96864e+06	146191	1.90869e+06	1.6876e+06		3.4254e+06	157818	741398		1.42683e+06		171183			1.13294e+06	1.13387e+06	477146	231149	1.32851e+06	620014	1.3474e+07	848312	2.78011e+06	689918		1.03499e+06	548115	193237	569715
AK66	1.17339e+07	236023				6.82194e+06	4.02691e+06		2.04887e+07	3.6996e+07	2.11909e+06		4.75067e+06		6.76605e+07	2.99289e+07	1.02787e+07	7.81182e+06	1.15559e+06	3.47179e+06	1.27808e+07	312839	5.21557e+06	2.54071e+06		4.67326e+06		1.56543e+06		4.5316e+06		550327	187557		1.4862e+06	1.85015e+06	1.02202e+06		2.47782e+06	1.51925e+06	2.60102e+07	2.83689e+06	6.60135e+06	1.73003e+06		1.3676e+06	828951	602107	1.57329e+06
AK69	9.30345e+06					1.84232e+06	651760		6.28268e+06	1.11614e+07	827359		2.4069e+06		2.03833e+07	7.42438e+06	2.20809e+06	4.07453e+06	1.19806e+06	3.63433e+06	7.75225e+06	312101	2.39261e+06	2.6474e+06		1.18347e+06	207479	2.32615e+06		1.75939e+06			252143		1.11826e+06	1.9276e+06	408979		1.57042e+06	621386	1.67553e+07	365108	2.24141e+06	1.00115e+06		1.05094e+06	573189	348336	417766
AK70	1.66753e+07					5.96914e+06			2.75873e+07	7.40872e+07			4.05298e+06		4.53008e+07	1.98575e+07	1.37881e+07	8.85753e+06		6.49531e+06	3.08387e+07		8.29383e+06	4.42587e+06		2.92173e+06		2.016e+06		1.00623e+07									2.57578e+06	2.76149e+06	1.5875e+07		5.85742e+06			1.47834e+06
AK72	2.47634e+07					1.93259e+07	5.7556e+06		3.59417e+07	1.47266e+08	2.48754e+06		6.6026e+06		1.67202e+08	5.4202e+07	2.04426e+07	1.22703e+07	5.91537e+06	3.2623e+06	1.15852e+07		1.40682e+07	5.04896e+06		6.35036e+06		6.68869e+06		5.36727e+06					7.55828e+06	2.14978e+07	1.26029e+06		5.83672e+06	3.22201e+06	8.3609e+07	8.09684e+06	2.00738e+07	5.51564e+06	1.55432e+06	6.14883e+06	3.85627e+06	1.07714e+06
AK75	8.25647e+06	2.40773e+06				2.71815e+06	2.46748e+06		9.28684e+06	1.70349e+08	1.27107e+06		2.2597e+06		2.97344e+07	1.37349e+07	5.33121e+06	7.4713e+06	402285	1.58731e+06	5.09888e+06	171888	3.60274e+06	2.12493e+06		2.45775e+06	614143	2.37901e+06		1.50143e+06		338797			1.25506e+06	2.66731e+06	458791	206157	1.81323e+06	731202	3.21644e+07	1.6643e+06	4.2708e+06	2.37295e+06		1.75491e+06	784427	550070	464467
AK8	5.28038e+06	704522				1.10038e+07	5.38441e+06		1.62459e+07	4.06081e+07	612330		2.16033e+06		3.51741e+07	3.65479e+07	5.26445e+06	8.73014e+06	2.7646e+06	2.38502e+07	5.35557e+07	1.14806e+06	4.93506e+06	1.28295e+07		7.9025e+06	413545	2.42e+06		2.06396e+06		562323			886244		1.30857e+06		1.1698e+06	1.94525e+06	2.50459e+07	4.03253e+06	4.11123e+06	3.50815e+06		1.49548e+06		1.79728e+06
AK83	2.11008e+07					2.67098e+07	6.85123e+06		3.20501e+07	3.32288e+08			3.03674e+07		2.30406e+08	8.82095e+07	4.58911e+07	1.02674e+07	2.02728e+07	1.82686e+07	4.77331e+07		1.99842e+07	2.89286e+07		3.58677e+07															3.55334e+07		7.44633e+06				2.87754e+06
AK86	1.03638e+07	89709.1				2.38918e+06	998957		8.1915e+06	1.64238e+07	591334		2.74481e+06		3.51278e+07	6.82999e+06	6.87566e+06	3.2621e+06	762613	1.03071e+06	4.15345e+06		3.51322e+06	1.63044e+06		1.78272e+06	154522	1.39953e+06		4.01182e+06					1.63722e+06	1.75073e+06	549524		1.46297e+06	492788	1.32701e+07	898316	2.35425e+06	828151		1.013e+06	397255	218806
AK87	5.14793e+07	1.36623e+06		322805	263644	1.54792e+07	8.27618e+06		5.73292e+07	1.19867e+08	3.63119e+06		6.61778e+06		2.75599e+08	6.6018e+07	3.41508e+07	3.31431e+07	9.63512e+06	1.36674e+07	4.85739e+07	923303	2.13803e+07	1.36211e+07		1.5536e+07	785376	7.02551e+06	886444	1.41529e+07	835861	1.20916e+06	851867		6.07984e+06	8.97627e+06	2.85166e+06	942701	6.04107e+06	4.65468e+06	7.27743e+07	3.36199e+06	1.36573e+07	9.39227e+06		5.36648e+06	4.12964e+06	2.21903e+06	4.13918e+06
AK88	4.15714e+07	4.02721e+06				1.6188e+07	1.84615e+07		3.52547e+07	2.82266e+08	9.18719e+06		2.36157e+07		2.68868e+08	9.46572e+07	2.71524e+07	5.02699e+07	1.07557e+07	3.05781e+07	9.6084e+07	2.56783e+06	1.68339e+07	1.92865e+07		2.34727e+07		4.45837e+06		1.33875e+07		3.54362e+06	3.75886e+06		1.4807e+07	1.49046e+07	3.52819e+06		1.2143e+07	4.71946e+06	1.54113e+08	1.96104e+07	4.58893e+07	5.39981e+06	1.87232e+06	9.46518e+06	3.79239e+06	3.16235e+06	2.85251e+06
AK89	9.58019e+07	3.84679e+06	403727	801142		1.32764e+07	9.27794e+06		8.09715e+07	2.33684e+08	1.01323e+07		1.15198e+07		3.99554e+08	7.32821e+07	4.81317e+07	6.22156e+07	1.4517e+07	2.83821e+07	1.20697e+08	5.8188e+06	3.13477e+07	2.66029e+07	523006	3.52288e+07	1.41057e+06	2.43888e+07	1.67208e+06	2.48133e+07	495536	2.63934e+06	1.58204e+06	1.36473e+06	1.08894e+07	1.75715e+07	3.31294e+06	1.13097e+06	1.15356e+07	5.44896e+06	1.61562e+08	8.26216e+06	2.51511e+07	1.18699e+07	3.63858e+06	1.00734e+07	6.5477e+06	5.81711e+06	4.0961e+06
AK9	2.23741e+07	1.27401e+06				8.88042e+06	7.75778e+06		2.26719e+07	7.50102e+07	6.80724e+06		4.84227e+06		8.94923e+07	2.44533e+07	1.54108e+07	1.35316e+07	1.65211e+06	4.2717e+06	1.69913e+07	729102	8.50833e+06	3.51904e+06		1.01401e+07		1.70254e+06	203888	6.35053e+06		1.17861e+06	475438		1.71407e+06	4.37211e+06	1.34313e+06	408928	4.04215e+06	3.96832e+06	8.60551e+07	5.30328e+06	2.54937e+07	6.56429e+06	1.47736e+06	3.45349e+06	1.31494e+06	1.76529e+06	1.80283e+06
AK93	1.52811e+07					5.89775e+06	2.91053e+06		1.22002e+07	3.09047e+07	2.40383e+06		1.82054e+06		5.59716e+07	1.89502e+07	1.53455e+07	5.26673e+06	2.62129e+06	2.37675e+06	1.38621e+07		3.61003e+06	2.28238e+06		3.96204e+06		2.00289e+06		4.01031e+06					2.30332e+06	5.08519e+06			2.65209e+06	1.4822e+06	2.17648e+07		5.17895e+06	0		2.05802e+06	637681	789411
AK96	5.56206e+07	4.98741e+06		369499		1.50421e+07	6.19395e+06		6.75737e+07	1.04955e+09	1.10331e+07		9.25573e+06		3.36898e+08	5.45022e+07	5.37066e+07	4.00674e+07	1.20062e+07	1.89259e+07	7.75811e+07	2.00327e+06	2.60576e+07	2.15354e+07	340562	3.20908e+07	1.34966e+06	2.11135e+07	837730	1.80643e+07	365269	2.18052e+06	1.75425e+06	5.14379e+06	8.05101e+06	1.13193e+07	2.70369e+06	806472	6.27352e+06	5.78228e+06	8.7734e+07	2.9004e+06	2.59641e+07	7.62119e+06	2.03796e+06	4.63945e+06	3.74054e+06	2.14252e+06	2.6537e+06
AK97	6.33845e+06			194466		1.07181e+07	7.42889e+06		1.85319e+07	3.48789e+07	2.68293e+06		5.5808e+06		7.18655e+07	4.14907e+07	1.77398e+07	6.26771e+06	5.32528e+06	1.26672e+07	6.44805e+07	893721	6.70294e+06	1.2417e+07		1.14524e+07	536278	1.14114e+06		3.70497e+06			1.56092e+06		897096	760640	1.82993e+06	407716	2.68567e+06	507386	2.34209e+07	1.17069e+06	5.10791e+06	2.72679e+06		971575	797086	1.15603e+06	694280
AK98	6.14757e+07	2.68764e+06		1.12918e+06		4.45972e+07	2.1866e+07		9.0262e+07	1.43871e+08	1.14659e+07		1.74551e+07		4.06683e+08	1.80745e+08	5.07741e+07	5.57696e+07	8.93042e+06	2.34899e+07	7.34314e+07	3.15701e+06	3.13167e+07	2.27901e+07		4.37571e+07	2.21968e+06	3.96276e+06	1.94204e+06	1.19646e+07	495881	2.01094e+06	1.46785e+06		6.07576e+06	1.19037e+07	4.52628e+06	2.8506e+06	1.25761e+07	8.79472e+06	2.03424e+08	2.22106e+07	3.84812e+07	2.73832e+07	5.55071e+06	9.99089e+06	3.84502e+06	6.13647e+06	1.00815e+07
[truncated: 183 more columns]
