# Supplementary material for: Comprehensive Insights into Obesity and Type 2 Diabetes from Protein Network, Canonical Pathway, Phosphorylation and Antimicrobial Peptide Signatures of Human Serum
Source: Proteomes. 2025 Dec 17;13(4):67. doi: 10.3390/proteomes13040067 (PMC12736859; doi:10.3390/proteomes13040067)
Supplement: Supplementary file 1 [file proteomes-13-00067-s001.zip › Supplementary_Table_S5.xlsx]

## Sheet: AMP_list_all
UniProt ID	Gene name	AMP protein name	Dataset
P02763	ORM1	Alpha-1-acid glycoprotein 1	DDA, DIA
P19652	ORM2	Alpha-1-acid glycoprotein 2	DDA, DIA
P01011	SERPINA3	Alpha-1-antichymotrypsin	DDA, DIA
P01009	SERPINA1	Alpha-1-antitrypsin	DDA, DIA
P04217	A1BG	Alpha-1B-glycoprotein	DDA, DIA
P08697	SERPINF2	Alpha-2-antiplasmin	DDA, DIA
P02765	AHSG	Alpha-2-HS-glycoprotein	DDA, DIA
P01023	A2M	Alpha-2-macroglobulin	DDA, DIA
P19961	AMY2B	Alpha-amylase 2B	Olink
P15144	ANPEP	Aminopeptidase N	Olink
P03950	ANG	Angiogenin	Olink
P01008	SERPINC1	Antithrombin-III	DDA, DIA
P02647	APOA1	Apolipoprotein A-I	DDA, DIA
P02652	APOA2	Apolipoprotein A-II	DDA, DIA
P06727	APOA4	Apolipoprotein A-IV	DDA, DIA
P04114	APOB	Apolipoprotein B-100	DDA, DIA
P02656	APOC3	Apolipoprotein C-III	DDA, DIA
P55056	APOC4	Apolipoprotein C-IV	DDA, DIA
P05090	APOD	Apolipoprotein D	DDA, DIA
P02649	APOE	Apolipoprotein E	DDA, DIA
O14791	APOL1	Apolipoprotein L1	DDA, DIA
O95445	APOM	Apolipoprotein M	DIA, Olink
P20160	AZU1	Azurocidin	Olink
P02749	APOH	Beta-2-glycoprotein 1	DDA, DIA
P61769	B2M	Beta-2-microglobulin	DDA, DIA
Q96KN2	CNDP1	Beta-Ala-His dipeptidase	DDA, DIA, Olink
Q8TDL5	BPIFB1	BPI fold-containing family B member 1	Olink
P15085	CPA1	Carboxypeptidase A1	Olink
P15086	CPB1	Carboxypeptidase B	Olink
Q96IY4	CPB2	Carboxypeptidase B2	DDA, DIA
P15169	CPN1	Carboxypeptidase N catalytic chain	DDA, DIA
P04040	CAT	Catalase	DIA
P49913	CAMP	Cathelicidin antimicrobial peptide	DIA
P07858	CTSB	Cathepsin B	Olink
P07339	CTSD	Cathepsin D	Olink
Q9UBR2	CTSZ	Cathepsin Z	Olink
P43121	MCAM	Cell surface glycoprotein MUC18	Olink
P00450	CP	Ceruloplasmin	DDA, DIA
P36222	CHI3L1	Chitinase-3-like protein 1	Olink
Q13231	CHIT1	Chitotriosidase-1	Olink
P08185	SERPINA6	Corticosteroid-binding globulin	DDA, DIA
P02741	CRP	C-reactive protein	DDA
P04080	CSTB	Cystatin-B	Olink
P01034	CST3	Cystatin-C	DIA, Olink
Q15828	CST6	Cystatin-M	Olink
P81605	DCD	Dermcidin	DIA
Q9UHL4	DPP7	Dipeptidyl peptidase 2	Olink
P27487	DPP4	Dipeptidyl peptidase 4	Olink
Q13444	ADAM15	Disintegrin and metalloproteinase domain-containing protein 15	Olink
P19957	PI3	Elafin	Olink
P12724	RNASE3	Eosinophil cationic protein	Olink
P15090	FABP4	Fatty acid-binding protein, adipocyte	Olink
P02671	FGA	Fibrinogen alpha chain	DDA, DIA
P02675	FGB	Fibrinogen beta chain	DDA
P09382	LGALS1	Galectin-1	Olink
Q05315	CLC	Galectin-10	Olink
P17931	LGALS3	Galectin-3	Olink
Q08380	LGALS3BP	Galectin-3-binding protein	DDA, DIA
P06396	GSN	Gelsolin	DDA, DIA
P04406	GAPDH	Glyceraldehyde-3-phosphate dehydrogenase	DIA
P20718	GZMH	Granzyme H	Olink
P00738	HP	Haptoglobin-related protein	DDA, DIA
P00739	HPR	Haptoglobin-related protein	DDA, DIA
Q9NRV9	HEBP1	Heme-binding protein 1	Olink
P69905	HBA1	Hemoglobin subunit alpha	DDA, DIA
P68871	HBB	Hemoglobin subunit beta	DDA, DIA
P02790	HPX	Hemopexin	DDA, DIA
P05546	SERPIND1	Heparin cofactor 2	DDA, DIA
P04196	HRG	Histidine-rich glycoprotein	DDA, DIA
P04908	H2AC4	Histone H2A type 1-B/E	DIA
O60814	H2BC12	Histone H2B type 1-K	DIA
P19827	ITIH1	Inter-alpha-trypsin inhibitor heavy chain H1	DDA, DIA
P19823	ITIH2	Inter-alpha-trypsin inhibitor heavy chain H2	DDA, DIA
Q06033	ITIH3	Inter-alpha-trypsin inhibitor heavy chain H3	DDA, DIA, Olink
Q14624	ITIH4	Inter-alpha-trypsin inhibitor heavy chain H4	DDA, DIA
P01042	KNG1	Kininogen-1	DDA, DIA
P02788	LTF	Lactotransferrin	DIA
P18428	LBP	Lipopolysaccharide-binding protein	DDA, DIA, Olink
P61626	LYZ	Lysozyme C	DIA
P14780	MMP9	Matrix metalloproteinase-9	DIA
P01033	TIMP1	Metalloproteinase inhibitor 1	Olink
P24158	PRTN3	Myeloblastin	Olink
P02144	MB	Myoglobin	Olink
Q96PD5	PGLYRP2	N-acetylmuramoyl-L-alanine amidase	DDA, DIA
P59665	DEFA1	Neutrophil defensin 1	Olink
P80188	LCN2	Neutrophil gelatinase-associated lipocalin	Olink
P36955	SERPINF1	Pigment epithelium-derived factor	DDA, DIA
P03952	KLKB1	Plasma kallikrein	DDA, DIA
P05154	SERPINA5	Plasma serine protease inhibitor	DDA, DIA
P13796	LCP1	Plastin-2	DIA
P20742	PZP	Pregnancy zone protein	DDA, DIA
P09668	CTSH	Pro-cathepsin H	Olink
P07711	CTSL	Procathepsin L	Olink
P02760	AMBP	Protein AMBP	DDA, DIA
P31949	S100A11	Protein S100-A11	Olink
P05109	S100A8	Protein S100-A8	DIA
P06702	S100A9	Protein S100-A9	DIA
P25815	S100P	Protein S100-P	Olink
O00584	RNASET2	Ribonuclease T2	Olink
Q9BQR3	PRSS27	Serine protease 27	Olink
P02787	TF	Serotransferrin	DDA, DIA
P36952	SERPINB5	Serpin B5	Olink
P0DJI8	SAA1	Serum amyloid A-1 protein	DDA, DIA
P0DJI9	SAA2	Serum amyloid A-2 protein	DDA
P35542	SAA4	Serum amyloid A-4 protein	DDA, DIA
P02743	APCS	Serum amyloid P-component	DDA, DIA
P05543	SERPINA7	Thyroxine-binding globulin	DDA, DIA
P07478	PRSS2	Trypsin-2	Olink
P07911	UMOD	Uromodulin	Olink
P02774	GC	Vitamin D-binding protein	DDA, DIA
P25311	AZGP1	Zinc-alpha-2-glycoprotein	DDA, DIA

## Sheet: DAP_AMPs_p<0.05
Obesity to Control				T2D to Control					* Proteins with no interacitions in the network.
UniProt ID	Gene name	AMP protein name	Direction of abundance	UniProt ID	Gene name	AMP protein name	Direction of abundance
O14791	APOL1	Apolipoprotein L1	upregulated	O14791	APOL1	Apolipoprotein L1	upregulated
P01042	KNG1	Kininogen-1	upregulated	P01042	KNG1	Kininogen-1	upregulated
P02741	CRP	C-reactive protein	upregulated	P02741	CRP	C-reactive protein	upregulated
P02743	APCS	Serum amyloid P-component	upregulated	P02743	APCS	Serum amyloid P-component	upregulated
P02760	AMBP	Protein AMBP	upregulated	P02749	APOH	Beta-2-glycoprotein 1	upregulated
P02765	AHSG	Alpha-2-HS-glycoprotein	upregulated	P02760	AMBP	Protein AMBP	upregulated
P02790	HPX	Hemopexin	upregulated	P02765	AHSG	Alpha-2-HS-glycoprotein	upregulated
P03952	KLKB1	Plasma kallikrein	upregulated	P02790	HPX	Hemopexin	upregulated
P06727	APOA4	Apolipoprotein A-IV	upregulated	P03952	KLKB1	Plasma kallikrein	upregulated
P0DJI9	SAA2	Serum amyloid A-2 protein	upregulated	P05546	SERPIND1	Heparin cofactor 2	upregulated
P10909	CLU	Clusterin	upregulated	P06727	APOA4	Apolipoprotein A-IV	upregulated
P35542	SAA4	Serum amyloid A-4 protein	upregulated	P10909	CLU	Clusterin	upregulated
P36955	SERPINF1	Pigment epithelium-derived factor	upregulated	P36955	SERPINF1	Pigment epithelium-derived factor	upregulated
Q08380	LGALS3BP	Galectin-3-binding protein	upregulated	P55056	APOC4	Apolipoprotein C-IV	upregulated
Q96KN2	CNDP1	Beta-Ala-His dipeptidase	upregulated	Q08380	LGALS3BP	Galectin-3-binding protein	upregulated
P01008	SERPINC1	Antithrombin-III	downregulated	Q96KN2	CNDP1	Beta-Ala-His dipeptidase	upregulated
P01023	A2M	Alpha-2-macroglobulin	downregulated	P15090	FABP4	Fatty acid-binding protein, adipocyte	upregulated
P05090	APOD	Apolipoprotein D	downregulated	P07339	CTSD	Cathepsin D	upregulated
				P06702	S100A9	Protein S100-A9 *	upregulated
				P36222	CHI3L1	Chitinase-3-like protein 1 *	upregulated
				P01008	SERPINC1	Antithrombin-III	downregulated
				P02652	APOA2	Apolipoprotein A-II	downregulated
				P05090	APOD	Apolipoprotein D	downregulated
				P06396	GSN	Gelsolin	downregulated
