# Supplementary material for: Comprehensive Insights into Obesity and Type 2 Diabetes from Protein Network, Canonical Pathway, Phosphorylation and Antimicrobial Peptide Signatures of Human Serum
Source: Proteomes. 2025 Dec 17;13(4):67. doi: 10.3390/proteomes13040067 (PMC12736859; doi:10.3390/proteomes13040067)
Supplement: Supplementary file 1 [file proteomes-13-00067-s001.zip › Supplementary_Table_S6.xlsx]

## Sheet: Identified__phosphopeptides
Identified peptide	Phosphorylation site	UniProt ID	Protein name	Gene name
KVPQVSTPTLVEVSR	1xPhospho [S443(85.6)]	P02768	Albumin	ALB
LVAASQAALGL	1xPhospho [S603(100)]	P02768	Albumin	ALB
TDTSHHDQDHPTFNK	1xPhospho [S38(92.3)]	P01009	Alpha-1-antitrypsin	SERPINA1
ELKEQQDSPGNKDFLQSLK	1xPhospho [S450(100)]	P08697	Alpha-2-antiplasmin	SERPINF2
CDSSPDSAEDVR	1xPhospho [S138(100)]	P02765	Alpha-2-HS-glycoprotein	AHSG
CDSSPDSAEDVRK	1xPhospho [S138(100)]	P02765	Alpha-2-HS-glycoprotein	AHSG
HTFMGVVSLGSPSGEVSHPR	1xPhospho [S330(100)]	P02765	Alpha-2-HS-glycoprotein	AHSG
ATEDEGSEQKIPEATNR	1xPhospho [T63(100)]	P01008	Antithrombin-III	SERPINC1
ATEDEGSEQKIPEATNRR	1xPhospho [S68(99.4)]	P01008	Antithrombin-III	SERPINC1
KATEDEGSEQKIPEATNR	1xPhospho [S68(100)]	P01008	Antithrombin-III	SERPINC1
THLAPYSDELR	1xPhospho [S191(99.8)]	P02647	Apolipoprotein A-I	APOA1
SYFEKSKEQLTPLIK	1xPhospho [Y64(84.4)]	P02652	Apolipoprotein A-II	APOA2
VKSPELQAEAK	1xPhospho [S54(100)]	P02652	Apolipoprotein A-II	APOA2
ENADSLQASLRPHADELK	1xPhospho [S174(100)]	P06727	Apolipoprotein A-IV	APOA4
ISASAEELR	1xPhospho [S259(99.9)]	P06727	Apolipoprotein A-IV	APOA4
EPATLKDSLEQDLNNMNK	2xPhospho [S59(99.9); T55(100)]	Q6Q788	Apolipoprotein A-V	APOA5
DFSAEYEEDGKYEGLQEWEGK	1xPhospho [Y3958(98.5)]	P04114	Apolipoprotein B-100	APOB
VRESDEETQIK	1xPhospho [S4048(100)]	P04114	Apolipoprotein B-100	APOB
GEVQAMLGQSTEELR	1xPhospho [T148(100)]	P02649	Apolipoprotein E	APOE
VTEPISAESGEQVER	2xPhospho [S311(100); S314(100)]	O14791	Apolipoprotein L1	APOL1
SKDHEELSLVASEAVR	1xPhospho [S334(88.5)]	Q96IY4	Carboxypeptidase B2	CPB2
VTTVASHTSDSDVPSGVTEVVVK	1xPhospho [S396(97.6)]	P10909	Clusterin	CLU
LLSLGAGEFKSQEHAK	1xPhospho [S859(100)]	P12259	Coagulation factor V	F5
RIPIEDGSGEVVLSR	1xPhospho [S297(100)]	P01024	Complement C3	C3
EGVQKEDIPPADLSDQVPDTESETR	1xPhospho [S968(100)]	P01024	Complement C3	C3
STISAEK	1xPhospho [S145(100)]	P36980	Complement factor H-related protein 2	CFHR2
EVGILLLYLAVGVSVFSGVAYTAEK	3xPhospho [S388(97.9); S391(99.6); Y/T]	Q96KK3	Delayed-rectifier potassium channel regulatory subunit KCNS1	KCNS1
EALQSEEDEEVKEEDTEQKR	1xPhospho [S213(99.6)]	O94769	Extracellular matrix protein 2	ECM2
GSVQYLPDLDDKNSQEK	1xPhospho [S315(100)]	Q9UGM5	Fetuin-B	FETUB
MADEAGSEADHEGTHSTK	1xPhospho [S609(100)]	P02671	Fibrinogen alpha chain	FGA
HPDEAAFFDTASTGK	1xPhospho [S524(100)]	P02671	Fibrinogen alpha chain	FGA
GGETAQSADPQWEQLNNK	1xPhospho [S37(99.5)]	P05546	Heparin cofactor 2	SERPIND1
QGSGSGHSPSR	1xPhospho [S775(99.7)]; 1xPhospho [S1242(99.7)]; 1xPhospho [S2182(99.7)]	Q86YZ3	Hornerin	HRNR
QGSGSGQSPGHGQR	1xPhospho [S1125(100)]; 1xPhospho [S1595(100)]; 1xPhospho [S2065(100)]; 1xPhospho [S2535(100)]	Q86YZ3	Hornerin	HRNR
QSLGHGQHGSGSGQSPSPSR	1xPhospho [S1008(97.6)]; 1xPhospho [S1478(97.6)]; 1xPhospho [S1948(97.6)]; 1xPhospho [S2418(97.6)]	Q86YZ3	Hornerin	HRNR
HGSGSGQSPSPSR	1xPhospho [S542(95.6)]; 1xPhospho [S1008(95.6)]; 1xPhospho [S1478(95.6)]; 1xPhospho [S1948(95.6)]; 1xPhospho [S2418(95.6)]	Q86YZ3	Hornerin	HRNR
YKVDYESQSTDTQNFSSESK	1xPhospho [S201(90.2)]	P17936	Insulin-like growth factor-binding protein 3	IGFBP3
YKVDYESQSTDTQNFSSESKR	1xPhospho [S202(81.5)]	P17936	Insulin-like growth factor-binding protein 3	IGFBP3
IERDSREHEEPTTSEMAEETYSPK	1xPhospho [S116(95.8)]	P24593	Insulin-like growth factor-binding protein 5	IGFBP5
SLPGESEEMMEEVDQVTLYSYK	2xPhospho [S55(100); S60(100)]	P19823	Inter-alpha-trypsin inhibitor heavy chain H2	ITIH2
NVHSGSTFFK	1xPhospho [S620(100)]	Q14624	Inter-alpha-trypsin inhibitor heavy chain H4	ITIH4
DIPTNSPELEETLTHTITK	1xPhospho [S275(99.3)]	P01042	Kininogen-1	KNG1
HPPPNQANYHQTLHAQPRELSPR	3xPhospho [Y682(100); T685(100); S694(100)]	Q99558	Mitogen-activated protein kinase kinase kinase 14	MAP3K14
KGAGDGSDEEVDGKADGAEAKPAE	1xPhospho [S1943(100)]	P35579	Myosin-9	MYH9
FYGNSLETVSSK	1xPhospho [Y542(93.9)]	Q8IY21	Probable ATP-dependent RNA helicase DDX60	DDX60
HLAQASQELQ	1xPhospho [S688(100)]	Q8NBP7	Proprotein convertase subtilisin/kexin type 9	PCSK9
RSRSPTPQNQDGDTMVEK	2xPhospho [T32(100); T40(100)]	Q3KR37	Protein Aster-B	GRAMD1B
FIANSQEPEIR	1xPhospho [S143(100)]	Q9BUN1	Protein MENT	MENT
SSAINEEDGSSEEGVVINAGK	1xPhospho [S107(91.8)]	Q9BUN1	Protein MENT	MENT
MHEGDEGPGHHHKPGLGEGTP	1xPhospho [T113(100)]	P06702	Protein S100-A9	S100A9
EEEEDEQEASEEKASEEEK	2xPhospho [S56(100); S61(100)]	Q9UK55	Protein Z-dependent protease inhibitor	SERPINA10
VVQAPKEEEEDEQEASEEKASEEEK	2xPhospho [S56(100); S61(100)]	Q9UK55	Protein Z-dependent protease inhibitor	SERPINA10
ETQSIEK	1xPhospho [S312(99.9)]	Q92954	Proteoglycan 4	PRG4
DMPASEDLQDLQK	1xPhospho [S266(100)]	P49908	Selenoprotein P	SELENOP
DMPASEDLQDLQKK	1xPhospho [S266(100)]	P49908	Selenoprotein P	SELENOP
HIQETEWQSQEGK	1xPhospho [S295(100)]	Q14515	SPARC-like protein 1	SPARCL1
SKEESHEQSAEQGK	1xPhospho [S80(100)]	Q14515	SPARC-like protein 1	SPARCL1
AEAEENEKETAVSTEDDSHHK	1xPhospho [S64(92.5)]	Q14515	SPARC-like protein 1	SPARCL1
DQGNQEQDPNISNGEEEEEKEPGEVGTHNDNQER	1xPhospho [S198(99.9)]	Q14515	SPARC-like protein 1	SPARCL1
QNVDHSQEAAK	1xPhospho [S426(100)]	O00391	Sulfhydryl oxidase 1	QSOX1
DSPSKSSAEAQTPEDTPNK	1xPhospho [T76(77.2)]	O43493	Trans-Golgi network integral membrane protein 2	TGOLN2
ATWLSLFSSEESNLGANNYDDYR	2xPhospho [S407(87.5); S410(87.5)]	P04004	Vitronectin	VTN
DSWEDIFELLFWGR	1xPhospho [S312(100)]	P04004	Vitronectin	VTN

## Sheet: Phosphopeptide_quantities
Sample_ID/Phosphopeptide	QNVDHSQEAAK	VTEPISAESGEQVER	DSPSKSSAEAQTPEDTPNK	EALQSEEDEEVKEEDTEQKR	TDTSHHDQDHPTFNK	DIPTNSPELEETLTHTITK	ATEDEGSEQKIPEATNR	ATEDEGSEQKIPEATNRR	KATEDEGSEQKIPEATNR	CDSSPDSAEDVR	CDSSPDSAEDVRK	HTFMGVVSLGSPSGEVSHPR	THLAPYSDELR	GGETAQSADPQWEQLNNK	MHEGDEGPGHHHKPGLGEGTP	ELKEQQDSPGNKDFLQSLK	VTTVASHTSDSDVPSGVTEVVVK	SYFEKSKEQLTPLIK	VKSPELQAEAK	MADEAGSEADHEGTHSTK	HPDEAAFFDTASTGK	KVPQVSTPTLVEVSR	LVAASQAALGL	RIPIEDGSGEVVLSR	EGVQKEDIPPADLSDQVPDTESETR	ATWLSLFSSEESNLGANNYDDYR	DSWEDIFELLFWGR	DFSAEYEEDGKYEGLQEWEGK	VRESDEETQIK	ENADSLQASLRPHADELK	ISASAEELR	LLSLGAGEFKSQEHAK	SLPGESEEMMEEVDQVTLYSYK	IERDSREHEEPTTSEMAEETYSPK	KGAGDGSDEEVDGKADGAEAKPAE	YKVDYESQSTDTQNFSSESK	YKVDYESQSTDTQNFSSESKR	DMPASEDLQDLQK	DMPASEDLQDLQKK	STISAEK	NVHSGSTFFK	RSRSPTPQNQDGDTMVEK	EPATLKDSLEQDLNNMNK	FYGNSLETVSSK	HLAQASQELQ	HIQETEWQSQEGK	SKEESHEQSAEQGK	AEAEENEKETAVSTEDDSHHK	DQGNQEQDPNISNGEEEEEKEPGEVGTHNDNQER
474	119.9	98	0	0	96.8	98.9	0	93.3	118.2	113	109.3	93.1	0	0	104.6	124.5	113.7	0	93.8	0	108.6	0	0	82.8	0	0	107.2	83.3	115.4	84.6	0	161.9	0	0	0	166.1	0	122.3	102.8	0	116.7	0	107.7	105.5	151.4	0	120.3	0	0
173	115.9	93	0	0	61.8	93.8	0	59.9	91.3	75.7	77.1	73.7	0	0	63.4	113	77.6	0	105.3	0	77.6	0	0	180.4	0	0	114.4	95.1	95.8	129	0	104.1	0	0	0	103.6	0	103.2	94.1	0	75.7	0	81.9	94.4	81.6	0	92.8	0	0
333	90.1	63.8	0	0	94.2	80.9	0	60.4	98	47.9	72.3	63.7	0	0	100	100.4	60.4	0	118.9	0	58	0	0	181.4	0	0	108.5	103.3	72.2	47.4	0	162	0	0	0	96.3	0	91.1	94.4	0	79.3	0	108.9	96.2	85.8	0	117.2	0	0
249	118.5	47.5	115.2	0	80.6	95.1	136.8	105.8	0	138.5	95.5	90	191.5	96.7	0	99.2	72	0	244.1	35	50.2	0	89.2	0	0	0	92.1	42.6	80.2	64	0	85	0	0	71.1	0	74.5	100.2	81.1	91	0	0	79.9	89.9	75.5	0	144.2	0	0
431	100.1	80.5	121.1	0	110.6	95.9	141.7	134.4	0	215.9	166.2	113.4	179.7	157.9	0	93.7	90.7	0	239.9	101.9	90.8	0	83.9	0	0	0	77.6	85.7	89.6	129.7	0	59.8	0	0	191	0	89.6	76.6	83.8	81.6	0	0	92.1	99.7	87.5	0	80.7	0	0
449	105.4	95.4	148.7	0	108.9	102.3	130.7	135.6	0	69.4	104.1	101.4	156.2	137.9	0	103.6	119.3	0	145.9	128.9	147.3	0	163.3	0	0	0	85.8	92.3	153.1	161.9	0	61.3	0	0	133.9	0	99.1	110	124.6	87.9	0	0	123.6	71.2	74	0	120	0	0
299	100.5	80.1	0	98.4	97.2	101.5	91.2	0	81.5	101.3	115.2	79.8	160.2	93.6	38	0	97.6	0	137.6	52.9	75.1	0	116.4	0	100	115.9	92.2	0	147.5	70.1	0	58.5	0	0	56.9	86.2	105.3	83.3	96.4	0	0	95.7	108.1	83.9	86.7	75	143	0	0
325	92.5	81.6	0	105.5	99.6	97.4	113.3	0	74.8	138.7	143.4	86.6	98.3	123.2	85.2	0	82.8	0	96.2	90.7	108	0	120.8	0	103.1	118.6	111.6	0	83.5	47.2	0	0.6	0	0	160.4	88.8	91.8	86.5	105.3	0	0	77.9	110.4	74	91.6	91.4	134.7	0	0
365	116.7	54.7	0	81.4	123.2	102.1	135.4	0	82	92.3	125.3	70.8	92.7	131.9	200.4	0	94	0	174.7	77.8	144.7	0	148.6	0	116.7	100.5	101.3	0	77.8	117.4	0	1.2	0	0	177.7	64.4	42.4	96.9	91.2	0	0	57	71.8	86	89.9	110.1	156.2	0	0
438	137.9	119.3	0	0	86.2	69.2	89.6	0	129.5	160.1	143.6	97.1	68.8	127.2	124.4	96.3	96.5	0	77	108.5	83.7	0	0	96.3	68.3	0	93.4	89.4	114.7	151	0	50.1	0	85.1	64.1	65.2	87.4	66.1	77.6	114.3	52.4	0	0	126.9	77.7	0	0	0	88.4
133	105.3	119.1	0	0	103.4	78.3	83.3	0	113.9	101.7	120.1	101.5	61.8	65.8	115.6	88.7	91.9	0	30.4	120.7	106.4	0	0	106.4	100.1	0	62.6	81.7	91.3	85	0	51	0	167.5	123.2	65.9	96.2	74	93.7	111.4	97.5	0	0	121.1	104.1	0	0	0	78.1
466	120.1	99	0	0	106.6	104.6	89.1	0	136.6	158.8	136.2	89	54.5	104.2	96.2	97.4	63.7	0	56.5	113.3	87.2	0	0	99	112.4	0	75.1	94.3	125	170.1	0	82.4	0	110	68.2	82	96.1	75.3	78.2	91.7	99.1	0	0	134.1	81.6	0	0	0	77.9
471	91.6	102.2	0	0	67.6	120.7	123	142.1	108.5	162	150.3	97.6	129	70	86.7	0	104.7	0	108.7	0	124.2	0	0	43.2	80	88.1	84.4	0	82.9	57.6	0	160.4	0	76.5	122.4	86.1	0	115.6	120.8	83.9	70.9	0	64	0	76.3	103.3	179.2	0	0
323	79.4	97.5	0	0	109.5	109.2	109	146.5	109.2	155.9	148.3	110.3	90.1	91.3	66.1	0	81.9	0	64	0	85.5	0	0	84.7	72.5	86.3	63.1	0	78.2	97.6	0	102.2	0	124.4	105.4	102.3	0	46.5	65.1	64.5	69	0	64.9	0	101	125.4	81.7	0	0
326	103	74.2	0	0	84.2	96.8	85.7	102.9	79.4	166.5	180.1	96.4	68.5	44.7	86.7	0	59.7	0	34.2	0	41.3	0	0	81.2	93.2	81.4	79.8	0	59.1	88.2	0	68	0	160.9	116.8	90	0	79.2	117.2	70.3	60.2	0	52.4	0	97.3	88.2	147.6	0	0
318	155.3	0	0	0	118.8	103	100.2	0	0	56.8	50.9	92.2	170.5	75.1	0	0	85	0	155.3	72.5	153.5	197	105.9	0	0	0	89.9	0	90.2	84.2	110.5	64.3	121	0	0	0	99.9	104.1	91.1	86.2	71.9	0	89.6	88.6	106.9	0	140.5	0	148.5
472	122.5	0	0	0	79.1	97.6	107.5	0	0	85.6	77.8	91.4	201.6	80.6	0	0	77.9	0	191.8	87.3	53.3	162.7	115.2	0	0	0	117.3	0	74.8	74.1	246.1	53.9	109.5	0	0	0	93.5	105	127	65.6	28.2	0	102.4	80.6	64.2	0	80	0	104
380	80.8	0	0	0	118.1	92.5	122.8	0	0	98.3	111	96.8	215.8	81.1	0	0	104.9	0	272.5	83.7	151.7	181.8	118.1	0	0	0	102.7	0	52.9	72.5	227.8	147.1	108.8	0	0	0	84	113.4	116.9	89	104.2	0	140.4	87.6	71.7	0	98.1	0	106.1
444	111.8	0	0	0	146.4	103.8	130	0	101.7	0	42.3	102.6	0	113.6	0	95.2	100.2	168.8	179.6	101.8	142.5	124.5	0	0	0	0	46	0	47.5	48.1	0	198.4	0	0	0	91.9	79.3	113.8	118.9	138.3	0	0	175.8	0	135.5	0	108.9	186.3	0
324	102.9	0	0	0	120.8	113	121.3	0	130.3	0	131.9	120.3	0	77.5	0	122.1	109.6	64.8	67.4	117.4	95.6	100.8	0	0	0	0	48.5	0	63.5	96.4	0	59.9	0	0	0	85.1	89	104.6	137.8	103.7	0	0	102.5	0	95.1	0	103.1	145.7	0
395	122.2	0	0	0	112.6	89.5	112.8	0	95.7	0	93.1	122.1	0	78.2	0	91.4	86.2	67.1	64.4	133.9	136.6	90.8	0	0	0	0	61.2	0	62.1	92.2	0	74.5	0	0	0	96.8	86.8	70.6	89.3	58.2	0	0	77.3	0	77.3	0	122.9	158.1	0
391	79.6	91.1	0	0	94.9	107.6	87.1	0	77.3	95.5	73.3	93.3	0	79.4	0	0	97.3	0	84.3	90.7	61.7	0	0	0	0	0	53.9	0	61.8	57.7	0	61.5	0	0	0	117.4	134.7	78.2	97.7	0	0	0	100.3	0	79.9	0	0	0	0
473	92	97.6	0	0	93.1	112.8	116.1	0	91.5	79.8	80.8	101.8	0	86.9	0	0	125.9	0	131.6	67.8	99.8	0	0	0	0	0	150.7	0	79.3	57.5	0	195.3	0	0	0	114.8	104.1	94.6	104.1	0	0	0	160.5	0	80.2	0	0	0	0
418	74.7	70.6	0	0	103.2	70.7	77.3	0	64	83.3	92.8	77.6	0	62.7	0	0	59	0	106.5	84.3	51.7	0	0	0	0	0	61.5	0	62	72.2	0	110.4	0	0	0	57.3	73.6	71.8	93.3	0	0	0	80.3	0	94.6	0	0	0	0
451	92.8	0	0	0	0	76.5	119	0	93.5	0	41.7	110.1	0	0	0	92.8	100.1	198.7	195.8	0	0	0	100.8	0	0	0	83.9	0	76.7	68	0	67.8	0	0	0	87.7	101.1	98.7	139.1	65.7	0	0	84.6	0	64.9	0	117.7	0	0
396	109	0	0	0	0	85.2	127.2	0	94.8	0	51.5	73.5	0	0	0	117.7	82.7	189.5	109.8	0	0	0	115.3	0	0	0	116.1	0	86.2	53.6	0	0	0	0	0	73.8	87.1	111	159.4	76.5	0	0	119.3	0	87.2	0	59.5	0	0
423	128.7	0	0	0	0	91.1	115.6	0	88.6	0	26.9	51.6	0	0	0	70.6	68.4	153.7	142.6	0	0	0	87	0	0	0	97.4	0	100.2	41.4	0	178.1	0	0	0	74.6	89.1	60.8	77.6	121.1	0	0	82.6	0	109.6	0	147.9	0	0
363	91.8	0	0	0	0	93.9	86.4	185.8	76.5	0	50.1	73.5	0	0	0	0	78.1	0	68.3	0	0	0	0	0	0	0	65.9	0	83.4	0	0	95	0	0	0	69.2	71.4	66.5	99.6	125.7	0	0	71.1	78.8	105.6	0	0	0	0
370	100.8	0	0	0	0	83.8	73.2	106.2	64.7	0	24.2	88.9	0	0	0	0	77.5	0	122.7	0	0	0	0	0	0	0	55.9	0	51.1	0	0	128.8	0	0	0	54.3	81.1	79.6	105.9	97.8	0	0	53.3	99	113.1	0	0	0	0
430	131.2	0	0	0	0	86.6	98.2	171.2	106.4	0	49.6	89.8	0	0	0	0	70.1	0	130.6	0	0	0	0	0	0	0	66.6	0	85.8	0	0	112	0	0	0	205	147.9	98.1	116.1	155.1	0	0	69.1	103.2	86.8	0	0	0	0
AK49	105.4	123.8	0	0	88.1	134.6	0	80.9	111	148.7	162.2	122.6	0	0	122.4	129.1	150.4	0	73.3	0	116.7	0	0	118.7	0	0	165.6	78.5	93.7	127.9	0	68.3	0	0	0	158	0	132.9	101	0	98.2	0	127.1	110	157.3	0	75.6	0	0
AK51	95.3	99.5	0	0	122	100.2	0	94	129.7	82.5	90.6	86.8	0	0	115.4	143	96.2	0	130.1	0	127.3	0	0	104.6	0	0	102.8	101.3	102	146.4	0	184.3	0	0	0	64.2	0	91.8	63.7	0	98.3	0	160.6	94.7	98.4	0	115	0	0
AK110	101.4	107.5	0	0	79.7	102.9	0	72.8	93.2	73.4	95.9	66.2	0	0	114.7	98.9	74	0	85.4	0	100.3	0	0	130.6	0	0	140.2	105.8	117.5	35.6	0	159.6	0	0	0	126.9	0	77.9	68.6	0	50.7	0	135.5	90.5	97	0	65.2	0	0
AK48	79.7	78.1	205.7	0	93.7	80.6	56.8	69.7	0	144.6	162.4	87.4	91.8	113.9	0	74.3	55.9	0	95	100.1	61	0	93.2	0	0	0	135.7	102.7	98.5	77.4	0	120.1	0	0	84	0	73.6	79.9	64.8	61.5	0	0	59.2	89.9	73.9	0	71.5	0	0
AK62	70.7	99.3	83.2	0	95.4	76.1	83.2	86.4	0	92	87.3	93.6	73.1	129.4	0	81.7	80.3	0	93	77.5	74.3	0	112	0	0	0	181.3	68.2	64.2	110.5	0	98.1	0	0	122.6	0	86.4	86.4	73.5	61.3	0	0	84.3	68.2	65.6	0	65.3	0	0
AK42	93.7	123.9	146.7	0	76.5	100.4	92	72.7	0	152.5	114.6	88.4	32.9	91.8	0	117.3	82.9	0	93.1	115.6	73.7	0	96.5	0	0	0	147.1	85.6	117.7	55.5	0	2.8	0	0	67	0	97.4	102.9	90.4	83.5	0	0	77.5	91.7	93.4	0	112.3	0	0
AK52	97.5	102.5	0	99.7	94.4	81.4	76.1	0	73.5	146.2	164.1	95.3	88.2	90.9	62.5	0	92.9	0	138.3	108.6	64.4	0	95.5	0	129.4	118.3	140.1	0	107.9	87	0	58.7	0	0	65.4	88.3	101	83.4	85.9	0	0	86.2	95.3	88.4	94.4	80	97.7	0	0
AK108	97.1	100.9	0	124.2	109.9	106.2	121.2	0	99.9	104.9	141.8	98.5	101.3	115.7	86.8	0	109.2	0	139.6	81	93.9	0	202.2	0	91.1	83.6	121.4	0	160.1	148	0	82.6	0	0	78.7	117.4	103.4	120.4	96.8	0	0	87	91.1	105.6	101.4	86.5	87.3	0	0
AK30	87.5	95.9	0	95.8	118.1	86.7	122.3	0	102.5	89.9	107.3	91.6	160.6	147.6	116.7	0	93.2	0	147.7	105.9	106.4	0	81.1	0	105.2	148.9	138.1	0	132.1	66.2	0	79.5	0	0	168.1	100	109.1	109.8	112.5	0	0	100.7	165.3	78.6	65.9	70.2	106.5	0	0
AK60	115.8	199.8	0	0	82.9	73	55.5	0	70.9	232.8	212.7	101.4	77.7	79.7	82.3	79.1	86	0	59.9	119.3	58.2	0	0	72.2	90	0	108.1	100	110.9	233.1	0	74.4	0	89.7	83.1	62.7	100.9	71.7	84.6	47.1	60	0	0	115.1	85.3	0	0	0	94.7
AK120	103.8	89.1	0	0	79.8	102.6	87.1	0	95.6	141.5	126.5	102.3	74.7	104.4	47.1	108.2	95	0	64.2	95	81.3	0	0	105.2	83	0	84.8	117.9	167.8	292.2	0	165.7	0	95.6	46.8	69.5	91.3	109.9	115	162.3	92.9	0	0	131.4	136.9	0	0	0	90.8
AK109	181.6	103.8	0	0	87.7	84	66.2	0	83.3	123	118.5	92	119	116.6	337.2	91.5	71.8	0	86.6	105.8	72.2	0	0	150.4	98.5	0	114.4	95.2	55.9	186.1	0	90.1	0	53.2	341.2	35.9	61.5	68.2	70.3	18	56	0	0	120.8	74.9	0	0	0	89.7
AK34	91.3	91.5	0	0	106	112.3	129.9	116.5	98.8	155.9	139.5	90.7	126.7	103.3	89.6	0	95.2	0	54.1	0	71.5	0	0	113.4	88.7	78.3	130	0	94.1	87.6	0	134	0	90.6	89.8	55.7	0	85.3	103.6	147.3	85.5	0	107.5	0	64.5	83.3	100.7	0	0
AK123	43.5	132.8	0	0	88	82	83.8	100.9	82.2	51.9	83.8	86.3	59.5	126.4	64.7	0	83.3	0	52.8	0	90.6	0	0	74.9	74.2	132.7	163.3	0	70.6	52.2	0	56.1	0	108.8	86.8	69.8	0	91.7	108.1	61.9	85.1	0	61	0	87.3	79.7	67.8	0	0
AK57	99.5	83.4	0	0	85.8	127.1	86.8	115.1	95.8	120.6	123.1	93.9	87.2	86.2	57.7	0	88.9	0	78.8	0	106.5	0	0	138.3	159.1	79.9	108.4	0	125.1	129.1	0	151.1	0	122.9	39.3	100.8	0	89	102.1	62.8	48.4	0	65.8	0	112.5	80.1	118.2	0	0
AK63	94.5	0	0	0	89.6	141.8	97.1	0	0	83.7	60.2	93.8	93.3	82.8	0	0	110.3	0	91.9	112.9	100.4	107.1	85.8	0	0	0	99.3	0	167.5	81.2	156.8	161.2	104.7	0	0	0	85.6	108.2	107.8	86.9	109.9	0	68.6	84	125.4	0	124.3	0	141.4
AK32	149.4	0	0	0	98	155.9	76.9	0	0	126.8	102.9	96.1	164.2	86	0	0	85.1	0	80	122.6	89.2	111.3	102.5	0	0	0	120	0	69.6	70.9	261.2	102.8	69.4	0	0	0	96	82.4	72.6	44.4	107.6	0	96.9	95.9	100.4	0	114.8	0	148.5
AK61	121.4	0	0	0	85.2	129.5	94.9	0	0	70.2	120.7	93.3	75.7	86.2	0	0	86	0	61.1	28.3	77.3	149.5	107	0	0	0	94.1	0	89	93.5	183.1	127.7	93.9	0	0	0	92.5	108.8	120.3	97.9	120.5	0	104.9	90.8	90.8	0	123.2	0	134.2
AK45	99.4	0	0	0	90.9	97.6	103.4	0	112.4	0	91.7	100.4	0	78.4	0	105.1	91.3	48.6	56	110.1	114.9	123.1	0	0	0	0	47.2	0	107.9	73.7	0	72.1	0	0	0	98.9	108.6	102.1	138.9	85.1	0	0	94	0	74.6	0	72.2	149	0
AK68	110.4	0	0	0	86.6	106.7	95.6	0	99.9	0	21.7	101.1	0	54.5	0	96	75.4	50	51.5	116.5	77.4	104.1	0	0	0	0	52.5	0	94.2	73.9	0	137.3	0	0	0	139.4	185.8	103.8	139.2	70.2	0	0	67.1	0	89.1	0	97.4	119.1	0
AK73	91.8	0	0	0	121.8	128.9	130.2	0	126.8	0	88.3	124.3	0	124.2	0	115.4	127.8	35	54.6	90.2	90	131.5	0	0	0	0	99.5	0	138.4	40.8	0	153.4	0	0	0	130.1	95.9	114.9	135.2	81.1	0	0	149.2	0	131.5	0	82.6	140.5	0
AK58	127.9	69.7	0	0	264.6	98.5	108.8	0	103	5.2	45.5	103.5	0	93	0	0	97.4	0	97.4	135.7	159.5	0	0	0	0	0	97.1	0	128.5	110.3	0	167.2	0	0	0	359.8	16.6	119.8	4.1	0	0	0	111.3	0	74.9	0	0	0	0
AK23	87.1	92.8	0	0	118.9	98.5	96.3	0	77.9	123.1	121.3	87.2	0	75.8	0	0	87.5	0	66	65.8	50.9	0	0	0	0	0	101	0	83.3	84.9	0	0	0	0	0	168.9	128.2	85.2	100.6	0	0	0	127	0	118.5	0	0	0	0
AK112	103.8	121.4	0	0	100.9	85.9	62.1	0	68.1	106.1	84.1	112.1	0	62.8	0	0	85.3	0	64.2	124.4	60.5	0	0	0	0	0	99.1	0	67.3	71.3	0	93.7	0	0	0	119.7	103.9	87.5	103.9	0	0	0	60.1	0	61.1	0	0	0	0
AK116	99.2	0	0	0	0	98	114.7	0	108	0	51.3	93.6	0	0	0	112.6	108.7	103.7	91.3	0	0	0	96.8	0	0	0	85.3	0	134.6	141.9	0	43.2	0	0	0	122.7	131.8	121	119.3	88.3	0	0	147.3	0	87.3	0	129.9	0	0
AK33	136.6	0	0	0	0	90.2	88.5	0	87.4	0	40.7	92.6	0	0	0	91.9	66.7	83.6	59.1	0	0	0	92.5	0	0	0	99.7	0	87.1	78	0	112.9	0	0	0	61	79.9	67.9	92.9	62.7	0	0	48.9	0	86.9	0	91.1	0	0
AK47	120	0	0	0	0	68.2	91.6	0	86	0	18.3	98.4	0	0	0	87.4	91.6	82.5	82.3	0	0	0	116.9	0	0	0	83.4	0	109.9	71.4	0	57.9	0	0	0	89.6	83.9	71.3	97.5	93.5	0	0	62.8	0	128.6	0	76.1	0	0
AK79	131.3	0	0	0	0	102.1	90.7	153.3	97.9	0	100.1	118.8	0	0	0	0	80.9	0	44.6	0	0	0	0	0	0	0	72	0	96.1	0	0	148.1	0	0	0	130	133.8	100.1	123.9	102.6	0	0	75.6	109	88.3	0	0	0	0
AK77	123.3	0	0	0	0	127.8	130.3	189.7	128.8	0	94.4	112.7	0	0	0	0	120.6	0	67.2	0	0	0	0	0	0	0	91.4	0	107.6	0	0	102.5	0	0	0	93.8	117.9	121.1	148.7	142.4	0	0	72.7	90.9	65.3	0	0	0	0
AK35	70.5	0	0	0	0	108.9	113.3	166.9	123.1	0	49.3	118.1	0	0	0	0	122.3	0	71.1	0	0	0	0	0	0	0	73.9	0	86.9	0	0	99.7	0	0	0	62.3	84.8	113.3	139.8	160.2	0	0	93.3	99	75.4	0	0	0	0
AK75	96.9	204.6	0	0	93.8	96.4	0	63	84.7	106.4	113.8	85.6	0	0	69.5	153.8	128.7	0	237.1	0	136.8	0	0	132.3	0	0	165.1	123.9	104.8	93.3	0	153.4	0	0	0	107.7	0	121.4	105.5	0	129.4	0	149.1	102.1	87.8	0	92.1	0	0
AK04	131.4	93.2	0	0	103.4	89.6	0	47.7	74.2	82.3	95.4	74.4	0	0	86.5	102.1	68.7	0	100.3	0	64.6	0	0	90.4	0	0	207.7	88.4	70.6	181.2	0	121.9	0	0	0	86.8	0	115.6	64.5	0	83.1	0	232.2	86.7	153.4	0	102.5	0	0
AK16	88.1	78.8	0	0	74.4	111.2	0	68.9	78.7	83.6	84.2	75.6	0	0	193.4	118.1	82.4	0	49	0	69.7	0	0	145.9	0	0	141.9	156	180.5	112	0	163	0	0	0	72.5	0	121.5	110.3	0	103.9	0	138.5	85.4	115	0	87.4	0	0
AK65	90.4	76.1	135	0	61.1	90.2	85.7	98.2	0	94.5	123.2	93.4	57	86.5	0	99.3	92.2	0	79.6	110.4	95.4	0	73	0	0	0	114	79.8	90.5	110	0	0.7	0	0	130.2	0	65.5	103	118.9	67.6	0	0	72.2	98.3	66.6	0	81.3	0	0
AK83	95.5	89.4	144.3	0	99.6	123.9	92.7	111.8	0	158.8	163.6	129.2	304.9	97.7	0	103.2	94.3	0	137.6	118.2	84.5	0	125.9	0	0	0	116.9	157.4	145.1	223.5	0	215.9	0	0	114.8	0	107.8	93.3	88.6	57.7	0	0	92	107.2	99.1	0	130.9	0	0
AK14	76.6	139.3	175.6	0	82.3	80.8	68.7	70.7	0	98.7	105.4	90.4	30.6	122.3	0	80.5	81.8	0	57.3	138.2	78.6	0	94.9	0	0	0	105.8	116.8	100.5	83	0	102.8	0	0	75.6	0	103.9	65.7	82.5	54.4	0	0	70.8	87.2	85.2	0	67.7	0	0
AK101	89.5	141.6	0	105.8	75.7	92.5	78.5	0	77.8	125.7	126.1	101.3	49.7	117.9	68.2	0	126.2	0	39.4	112.8	108.7	0	66.3	0	151.3	114.5	155.7	0	169.1	131.4	0	162.9	0	0	88.4	72.7	99.8	123.1	133.1	0	0	98.7	182	79.5	121.2	66.6	100.3	0	0
AK97	90.9	165.1	0	55.6	66.6	70.3	75.6	0	60.9	79.4	129.5	70.9	77	82.5	100.9	0	100.9	0	94.1	61.6	88.6	0	75	0	128.9	91	144.1	0	74.3	121.9	0	82.4	0	0	171.1	94.7	98.6	63.2	69.5	0	0	96.4	264.2	74.5	98.8	55.7	69.9	0	0
AK08	117.4	108.2	0	78	73.8	103.7	73.6	0	59.6	198.1	179.3	76.7	29.4	93	100.9	0	77.1	0	36.4	75.7	79	0	79.8	0	115.9	63.5	144.2	0	110.1	53.7	0	98.2	0	0	82.8	47.9	80.5	69.2	82.2	0	0	120.6	620.6	91.5	70.2	83.7	85.4	0	0
AK76	71.2	113.9	0	0	127.6	99.4	102.2	0	131.9	165.6	174.4	110.1	46.1	138.3	87.2	110.8	95.1	0	34.8	106.5	94.9	0	0	99.9	107.3	0	74.6	118.5	150.3	48.7	0	168.7	0	127.2	97.4	80.5	109.1	101	113.8	93.9	91.3	0	0	118.5	105.1	0	0	0	74.3
AK11	84	106.4	0	0	111.3	131.3	123.5	0	129	83.2	90.2	99.2	62.8	148.1	47.5	149.4	131.8	0	56.4	137	87	0	0	88.1	156.9	0	144	92	183	112.2	0	161	0	64.6	31.5	67.2	95.9	161.4	180.5	207.3	138.7	0	0	79.5	99.3	0	0	0	81.5
AK38	108.8	108.3	0	0	182	121.4	105.6	0	130.5	150.6	121.8	96.9	185.7	120.5	120.8	111.8	106.8	0	204.7	139.9	103.8	0	0	68.7	72.2	0	167.4	88.9	62.3	161.6	0	63.2	0	58.4	110.2	73.3	89.3	103.6	94	171.6	159.1	0	0	79.2	138.3	0	0	0	68.3
AK113	96.6	98.1	0	0	71.9	101.7	102.4	92.5	91.5	178.2	156.9	94.3	105.3	68.4	97.9	0	112.2	0	82.3	0	109.4	0	0	85.6	70	155.8	90.9	0	33.7	63.2	0	95.4	0	95	86.8	102.1	0	106	114.8	72.9	72.1	0	78.4	0	88.4	95	79.3	0	0
AK18	69.6	117.4	0	0	90.8	117.1	111.4	82.4	99.3	151.9	153.1	106.1	136.8	100	129.7	0	96.7	0	61.9	0	127.1	0	0	68.3	73.1	102.2	152	0	62.6	104.4	0	132	0	69.3	126.8	99.6	0	129.5	105.7	132.4	74	0	84.1	0	106.6	64.2	100.4	0	0
AK117	67.3	243.6	0	0	56.8	151.2	138.1	111.5	121.1	72.6	85.9	108.1	42.9	138.3	137.4	0	125.8	0	19.9	0	140.7	0	0	123.1	136.1	21.8	89	0	87.9	106.5	0	87.6	0	129.2	206	141.7	0	183.5	164	146.2	74	0	89.7	0	77.9	86	79.5	0	0
AK114	129.9	0	0	0	73.1	93.3	103.9	0	0	68.1	99.6	92.2	108.1	77.3	0	0	97.9	0	98.8	94.4	58.6	175.4	116.3	0	0	0	131.2	0	85.2	94.6	28.2	4	138.6	0	0	0	107.8	101.9	114.7	113.4	86.4	0	142.3	91.4	73	0	92	0	160.7
AK64	99.7	0	0	0	85.8	109.2	119.4	0	0	63.1	90.1	101.4	95.1	73.9	0	0	95.8	0	55.6	73.9	52.1	286.3	80	0	0	0	101.1	0	97.4	130.6	68.7	166.5	133.8	0	0	0	152	125.2	137.7	89.3	83.2	0	87.5	89.7	122.6	0	126.3	0	172.7
AK87	102.9	0	0	0	77.2	84.8	110.3	0	0	71.2	81.3	120.3	110.1	98.3	0	0	119.1	0	74.6	108.9	108.8	107.7	149.8	0	0	0	89.2	0	80.7	96.3	220.2	77.2	110.7	0	0	0	117.3	94.5	124.7	99.4	92.8	0	75.4	126.9	99.2	0	110.5	0	110.5
AK124	125.8	0	0	0	116.8	113.8	118.6	0	111.3	0	88.1	89	0	93.9	0	113.7	113.8	61.8	60.2	75.3	92.4	77.3	0	0	0	0	122.5	0	110.9	32.3	0	58.4	0	0	0	108.1	102.5	81.7	84.1	76	0	0	96.9	0	110.4	0	48.3	202.4	0
AK10	104.2	0	0	0	205	145.5	169	0	167.3	0	86.9	116.7	0	92.2	0	112.6	112.8	185.2	142	102.9	152.1	109.4	0	0	0	0	77.9	0	90.2	125.1	0	0	0	0	0	120.5	111.4	104.5	109.4	151	0	0	95.4	0	67.8	0	137.6	189.3	0
AK119	201.3	0	0	0	195.5	105.6	106	0	122.6	0	98.6	114.1	0	70	0	122.4	122.3	138.8	142.7	114.5	87.2	108.9	0	0	0	0	79.3	0	70.8	90.6	0	79.6	0	0	0	106.7	113.2	92.7	91.5	109.9	0	0	75.4	0	81.8	0	104.5	239.7	0
AK07	106.2	99.4	0	0	170.5	119.1	157.4	0	120.6	125.7	102.5	110.6	0	110.6	0	0	150.3	0	173.1	116.8	93.4	0	0	0	0	0	118.7	0	100.1	120.6	0	129.2	0	0	0	132.3	131.9	76.6	99.5	0	0	0	70.2	0	115.9	0	0	0	0
AK72	81.9	98.9	0	0	113.4	104.9	106.3	0	84.8	119.6	93.6	105.3	0	74.3	0	0	104.8	0	82.1	84	64.1	0	0	0	0	0	66.8	0	40.3	102.5	0	107.8	0	0	0	82.8	96.2	108.6	131.1	0	0	0	69.7	0	89.4	0	0	0	0
AK96	88.6	92.5	0	0	59.2	123.4	99.3	0	109.8	175.9	105.2	102.5	0	66.3	0	0	99.3	0	34.7	68.3	45.1	0	0	0	0	0	50.8	0	72.1	66.5	0	74.4	0	0	0	83.3	107.2	106.1	153.8	0	0	0	70.7	0	154.1	0	0	0	0
AK70	101	0	0	0	0	105.8	127.8	0	123.3	0	15.5	99.6	0	0	0	96.4	128.8	140.4	106.3	0	0	0	75.3	0	0	0	100.8	0	74.3	118.9	0	135.7	0	0	0	81.4	94.9	91.3	145.8	106	0	0	72.7	0	98.3	0	106.3	0	0
AK66	107.9	0	0	0	0	84.2	92.7	0	86.9	0	52.1	83.7	0	0	0	71.2	72.3	99.7	94.8	0	0	0	68	0	0	0	111.9	0	63.9	75.5	0	43	0	0	0	69	103.6	108.9	157	87.4	0	0	42.2	0	106	0	85.4	0	0
AK121	124.3	0	0	0	0	79.7	92.8	0	86.6	0	46.4	97.7	0	0	0	94.3	94.8	65	82.1	0	0	0	81.9	0	0	0	94.3	0	86.5	56.7	0	103.5	0	0	0	101	124.9	77.5	120	50.5	0	0	50.4	0	87.2	0	101.1	0	0
AK37	102.7	0	0	0	0	96	96.9	144.5	115.1	0	43.1	92.3	0	0	0	0	82.5	0	50.1	0	0	0	0	0	0	0	124	0	75.4	0	0	147.7	0	0	0	112.2	120.3	82.6	116.1	50	0	0	55.9	104.4	109.2	0	0	0	0
AK88	85	0	0	0	0	104.4	98.4	137.7	107.4	0	52	56	0	0	0	0	112.9	0	81.7	0	0	0	0	0	0	0	142.4	0	135.4	0	0	90	0	0	0	70	60	111.8	118.5	148.7	0	0	82.4	89.9	93.8	0	0	0	0
AK40	93.2	0	0	0	0	115	108.1	131.5	114.3	0	39.1	98.5	0	0	0	0	99.3	0	90.2	0	0	0	0	0	0	0	78.8	0	116.7	0	0	144.9	0	0	0	150	153.9	111.5	125	160.9	0	0	212.1	109.6	120.6	0	0	0	0
[truncated: 14 more columns]

## Sheet: Kinase_prediction
INCREASED PHOSPHORYLATION						Phosphorylated amino acids are underlined.
Obesity vs Control
Peptide sequence	Gene name	Phosphopeptide abundance (ratio)	Peptide abundance (ratio)	Kinase families
VRESDEETQIK	APOB	1.25	0.99	CK, FAM20, AUR, CAMK, AGC
ETQSIEK	PRG4	1.75	1.13	AGC, CK1, TKL, PLK, FAM20
DECREASED PHOSPHORYLATION
Obesity vs Control
Peptide sequence	Gene name	Phosphopeptide abundance (ratio)	Peptide abundance (ratio)	Kinase families
VKSPELQAEAK	APOA2	0.65	0.85	CMGC, NKF1
NOT IDENTIFIED PEPTIDES (TMT)
Peptide sequence	Gene name	Obesity vs Control	T2D vs Control	T2D vs Obesity	Peptide abundance (ratio)	Kinase families
		Phosphopeptide abundance (ratio)
CDSSPDSAEDVR	AHSG	0.99	1.02	1.03	n.a.	FAM20, CK2, AGC, PIKK
CDSSPDSAEDVRK	AHSG	1.05	1.04	0.99	n.a.	FAM20, CK2, AGC, PIKK
EPATLKDSLEQDLNNMNK	APOA5	1.01	1.31	1.29	n.a.	PDHK, FAM20, CAMK, PIKK
SYFEKSKEQLTPLIK	APOA2	0.48	0.82	1.71	n.a.	JAK, PDGFR, INSR, VEGFR
FYGNSLETVSSK	DDX60	1.02	0.99	0.97	n.a.	FRK, TEC, SRC
EALQSEEDEEVKEEDTEQKR	ECM2	1.12	0.84	0.75	n.a.	AGC, FAM20, IKK, Alpha
LLSLGAGEFKSQEHAK	F5	1.13	1.15	1.02	n.a.	PIKK, IKK, AGC, TKL
RSRSPTPQNQDGDTMVEK	GRAMD1B	1.19	1.37	1.15	n.a.	CAMK, CMGC, NFK, NAK
RSRSPTPQNQDGDTMVEK	GRAMD1B	1.19	1.37	1.15	n.a.	STE, Alpha
HGSGSGQSPSPSR	HRNR	1.70	0.55	0.37	n.a.	CMGC
QGSGSGHSPSR	HRNR	1.24	0.82	0.66	n.a.	CMGC, CK1
QGSGSGQSPGHGQR	HRNR	0.96	0.68	0.71	n.a.	CMGC, CK1
QSLGHGQHGSGSGQSPSPSR	HRNR	2.71	0.97	0.36	n.a.	CMGC
YKVDYESQSTDTQNFSSESK	IGFBP3	1.18	1.02	0.86	n.a.	TKL, FAM20, AGC
YKVDYESQSTDTQNFSSESKR	IGFBP3	1.07	1.15	1.07	n.a.	Alpha, AGC, STE
IERDSREHEEPTTSEMAEETYSPK	IGFBP5	0.77	0.75	0.97	n.a.	PLK, FAM20, PIKK, CAMK
SLPGESEEMMEEVDQVTLYSYK	ITIH2	0.79	1.13	1.43	n.a.	IKK, PDHK, TKL
SLPGESEEMMEEVDQVTLYSYK	ITIH2	0.79	1.13	1.43	n.a.	FAM20, TKL, PIKK
EVGILLLYLAVGVSVFSGVAYTAEK	KCNS1	0.93	0.98	1.06	n.a.	CK1, PLK, PDHK, ULK
EVGILLLYLAVGVSVFSGVAYTAEK	KCNS1	0.93	0.98	1.06	n.a.	DDR, FRK, CSK, ErbB, JAK
EVGILLLYLAVGVSVFSGVAYTAEK	KCNS1	0.93	0.98	1.06	n.a.	STE, Alpha, TKL, NAK
HPPPNQANYHQTLHAQPRELSPR	MAP3K14	1.00	1.07	1.06	n.a.	INSR, JAK, DDR, MuSK
HPPPNQANYHQTLHAQPRELSPR	MAP3K14	1.00	1.07	1.06	n.a.	STE
HPPPNQANYHQTLHAQPRELSPR	MAP3K14	1.00	1.07	1.06	n.a.	CMGC
FIANSQEPEIR	MENT	1.06	0.99	1.06	n.a.	PIKK, PDHK
SSAINEEDGSSEEGVVINAGK	MENT	0.95	0.84	0.88	n.a.	CK1, MAPK, TKL, FAM20
KGAGDGSDEEVDGKADGAEAKPAE	MYH9	0.92	0.95	1.04	n.a.	FAM20, CK2, MAPK, AGC
HLAQASQELQ	PCSK9	1.03	1.11	1.08	n.a.	PIKK, FAM20
QNVDHSQEAAK	QSOX1	0.98	0.95	0.97	n.a.	TLK, FAM20, PIKK
MHEGDEGPGHHHKPGLGEGTP	S100A9	1.11	1.06	0.96	n.a	CMGC, CK1, TKL
DMPASEDLQDLQKK	SELENOP	0.96	1.12	1.16	n.a.	CDC7, MAPK, APK, Alpha, TKL
EEEEDEQEASEEKASEEEK	SERPINA10	1.52	0.93	0.61	n.a.	FAM20, AGC, TKL, MAPK
EEEEDEQEASEEKASEEEK	SERPINA10	1.52	0.93	0.61	n.a.	FAM20, AGC, TKL MAPK
VVQAPKEEEEDEQEASEEKASEEEK	SERPINA10	0.73	0.75	1.03	n.a.	TKL
VVQAPKEEEEDEQEASEEKASEEEK	SERPINA10	0.73	0.75	1.03	n.a.	FAM20, AGC, TKL, AGC, MAPK
AEAEENEKETAVSTEDDSHHK	SPARCL1	0.83	1.29	1.55	n.a.	eIF2, STE, TKL, TLK
DQGNQEQDPNISNGEEEEEKEPGEVGTHNDNER	SPARCL1	1.16	1.11	0.96	n.a.	TKL, IKK, AGC, CK2
HIQETEWQSQEGK	SPARCL1	0.81	0.76	0.94	n.a.	PIKK, STE
SKEESHEQSAEQGK	SPARCL1	0.80	0.80	1.00	n.a.	CK1, FAM20, TKL, TLK
DSPSKSSAEAQTPEDTPNK	TGOLN2	1.13	1.18	1.04	n.a.	CMGC, Alpha
ATWLSLFSSEESNLGANNYDDYR	VTN	1.09	0.93	0.86	n.a.	FAM20, PDHK, CDC7, TKL
ATWLSLFSSEESNLGANNYDDYR	VTN	1.09	0.93	0.86	n.a.	TLK, TKL, eIF2
DSWEDIFELLFWGR	VTN	1.28	1.37	1.06	n.a.	PDHK, FAM20, CAMK, PLK

## Sheet: DAP_FC_IPA
Identified peptide	Phosphorylation site	UniProt ID	Protein name	Gene name	log2(FC) Obesity vs Control	log2(FC) T2D vs Control	log2(FC) T2D vs Obestiy	q-value		FC: fold change
HTFMGVVSLGSPSGEVSHPR	S330	P02765	Alpha-2-HS-glycoprotein	AHSG	1.076	1.106	1.027	0.00383142
KATEDEGSEQKIPEATNR	S68	P01008	Antithrombin-III	SERPINC1	1.04	1.126	1.082	0.00383142
SYFEKSKEQLTPLIK	Y64	P02652	Apolipoprotein A-II	APOA2	-2.083	-1.22	1.71	0.000319489
EPATLKDSLEQDLNNMNK	S59	Q6Q788	Apolipoprotein A-V	APOA5	1.125	1.3	1.155	0.00383142
EPATLKDSLEQDLNNMNK	T55	Q6Q788	Apolipoprotein A-V	APOA5	-1.152	-1.2	-1.042	0.000319489
DFSAEYEEDGKYEGLQEWEGK	Y3958	P04114	Apolipoprotein B-100	APOB	1.063	1.32	1.242	0.00383142
VRESDEETQIK	S4048	P04114	Apolipoprotein B-100	APOB	1.28	1.135	-1.127	0.00701754
GEVQAMLGQSTEELR	T148	P02649	Apolipoprotein E	APOE	-1.15207	-1.20048	-1.04167	0.00383142
VTEPISAESGEQVER	S314	O14791	Apolipoprotein L1	APOL1	1.297	1.3	1.002	0.00383142
VTEPISAESGEQVER	S311	O14791	Apolipoprotein L1	APOL1	1.121	1.184	1.057	0.00383142
VTTVASHTSDSDVPSGVTEVVVK	S396	P10909	Clusterin	CLU	-1.01626	1.233	1.253	0.00701754
LLSLGAGEFKSQEHAK	859	P12259	Coagulation factor V	F5	1.13	1.15	1.02	0.000319489
RIPIEDGSGEVVLSR	S297	P01024	Complement C3	C3	-1.30208	-1.24533	1.045	0.00701754
EVGILLLYLAVGVSVFSGVAYTAEK	S388	Q96KK3	Delayed-rectifier potassium channel regulatory subunit KCNS1	KCNS1	-1.075	-1.02	1.06	0.000946372
EVGILLLYLAVGVSVFSGVAYTAEK	S391	Q96KK3	Delayed-rectifier potassium channel regulatory subunit KCNS1	KCNS1	-1.075	-1.02	1.06	0.000946372
EALQSEEDEEVKEEDTEQKR	S213	O94769	Extracellular matrix protein 2	ECM2	1.12	-1.19	-1.333	0.000319489
HPDEAAFFDTASTGK	S524	P02671	Fibrinogen alpha chain	FGA	-1.24378	-1.38504	-1.11483	0.00383142
GGETAQSADPQWEQLNNK	S37	P05546	Heparin cofactor 2	SERPIND1	1.046	1.042	-1.00301	0.00383142
QGSGSGHSPSR	S775	Q86YZ3	Hornerin	HRNR	1.311	1.013	-1.29366	0.00383142
QGSGSGHSPSR	S1242	Q86YZ3	Hornerin	HRNR	1.311	1.013	-1.29366	0.00383142
QGSGSGHSPSR	S2182	Q86YZ3	Hornerin	HRNR	1.311	1.013	-1.29366	0.00383142
QGSGSGQSPGHGQR	S1125	Q86YZ3	Hornerin	HRNR	-2.06612	-2.65957	-1.287	0.00383142
QGSGSGQSPGHGQR	S1595	Q86YZ3	Hornerin	HRNR	-2.06612	-2.65957	-1.287	0.00383142
QGSGSGQSPGHGQR	S2065	Q86YZ3	Hornerin	HRNR	-2.06612	-2.65957	-1.287	0.00383142
QGSGSGQSPGHGQR	S2535	Q86YZ3	Hornerin	HRNR	-2.06612	-2.65957	-1.287	0.00383142
QSLGHGQHGSGSGQSPSPSR	S1008	Q86YZ3	Hornerin	HRNR	1.382	1.223	-1.12994	0.00701754
QSLGHGQHGSGSGQSPSPSR	S1478	Q86YZ3	Hornerin	HRNR	1.382	1.223	-1.12994	0.00701754
QSLGHGQHGSGSGQSPSPSR	S1948	Q86YZ3	Hornerin	HRNR	1.382	1.223	-1.12994	0.00701754
QSLGHGQHGSGSGQSPSPSR	S2418	Q86YZ3	Hornerin	HRNR	1.382	1.223	-1.12994	0.00701754
SLPGESEEMMEEVDQVTLYSYK	S55	P19823	Inter-alpha-trypsin inhibitor heavy chain H2	ITIH2	-1.266	1.13	1.43	0.000319489
SLPGESEEMMEEVDQVTLYSYK	S60	P19823	Inter-alpha-trypsin inhibitor heavy chain H2	ITIH2	-1.266	1.13	1.43	0.000319489
DIPTNSPELEETLTHTITK	S275	P01042	Kininogen-1	KNG1	-1.03093	1.037	1.069	0.00383142
HPPPNQANYHQTLHAQPRELSPR	Y682	Q99558	Mitogen-activated protein kinase kinase kinase 14	MAP3K14	1	1.07	1.06	0.00122963
HPPPNQANYHQTLHAQPRELSPR	T685	Q99558	Mitogen-activated protein kinase kinase kinase 15	MAP3K14	1	1.07	1.06	0.00122963
HPPPNQANYHQTLHAQPRELSPR	S694	Q99558	Mitogen-activated protein kinase kinase kinase 16	MAP3K14	1	1.07	1.06	0.00122963
KGAGDGSDEEVDGKADGAEAKPAE	S1943	P35579	Myosin-9	MYH9	-1.087	-1.053	1.04	0.00081103
FYGNSLETVSSK	Y542	Q8IY21	Probable ATP-dependent RNA helicase DDX60	DDX60	1.02	-1.01	-1.031	0.000319489
HLAQASQELQ	S688	Q8NBP7	Proprotein convertase subtilisin/kexin type 9	PCSK9	-1.456	1.756	2.555	0.000319489
RSRSPTPQNQDGDTMVEK	T32	Q3KR37	Protein Aster-B	GRAMD1B	1.19	1.37	1.15	0.000319489
RSRSPTPQNQDGDTMVEK	T40	Q3KR37	Protein Aster-B	GRAMD1B	1.19	1.37	1.15	0.000319489
FIANSQEPEIR	S143	Q9BUN1	Protein MENT	MENT	1.075	-1.01729	-1.0929	0.00383142
SSAINEEDGSSEEGVVINAGK	S107	Q9BUN1	Protein MENT	MENT	-1.09769	-1.19904	-1.0917	0.00383142
MHEGDEGPGHHHKPGLGEGTP	T113	P06702	Protein S100-A9	S100A9	1.11	1.06	-1.042	0.000319489
VVQAPKEEEEDEQEASEEKASEEEK	S56	Q9UK55	Protein Z-dependent protease inhibitor	SERPINA10	-1.23153	-1.30719	-1.06157	0.00383142
VVQAPKEEEEDEQEASEEKASEEEK	S61	Q9UK55	Protein Z-dependent protease inhibitor	SERPINA10	-1.23153	-1.30719	-1.06157	0.00383142
EEEEDEQEASEEKASEEEK	S56	Q9UK55	Protein Z-dependent protease inhibitor	SERPINA10	1.52	-1.075	-1.639	0.000319489
EEEEDEQEASEEKASEEEK	S61	Q9UK55	Protein Z-dependent protease inhibitor	SERPINA10	1.52	-1.075	-1.639	0.000319489
DMPASEDLQDLQK	S266	P49908	Selenoprotein P	SELENOP	-1.06383	1.151	1.224	0.00383142
DMPASEDLQDLQKK	S266	P49908	Selenoprotein P	SELENOP	-1.042	1.12	1.16	0.000319489
SKEESHEQSAEQGK	S80	Q14515	SPARC-like protein 1	SPARCL1	-1.25	-1.25	1	0.00081103
HIQETEWQSQEGK	S295	Q14515	SPARC-like protein 2	SPARCL1	-1.235	-1.316	-1.064	0.00182039
AEAEENEKETAVSTEDDSHHK	S64	Q14515	SPARC-like protein 3	SPARCL1	-1.205	1.29	1.55	0.000319489
DQGNQEQDPNISNGEEEEEKEPGEVGTHNDNQER	S198	Q14515	SPARC-like protein 4	SPARCL1	1.16	1.11	-1.042	0.000319489
QNVDHSQEAAK	S426	O00391	Sulfhydryl oxidase 1	QSOX1	-1.05042	-1.10497	-1.05263	0.00383142
DSPSKSSAEAQTPEDTPNK	T76	O43493	Trans-Golgi network integral membrane protein 2	TGOLN2	1.13	1.18	1.04	0.000319489
DSWEDIFELLFWGR	S312	P04004	Vitronectin	VTN	1.38	1.428	1.035	0.00383142
ATWLSLFSSEESNLGANNYDDYR	S407	P04004	Vitronectin	VTN	1.09	-1.075	-1.163	0.000319489
ATWLSLFSSEESNLGANNYDDYR	S410	P04004	Vitronectin	VTN	1.09	-1.075	-1.163	0.000319489
